# Supplementary material for: Haplotype-Based Genome-Wide Association Study and Identification of Candidate Genes Associated with Carcass Traits in Hanwoo Cattle
Source: Genes (Basel). 2020 May 14;11(5):551. doi: 10.3390/genes11050551 (PMC7290854; doi:10.3390/genes11050551)
Supplement: Supplementary file 1 [file genes-11-00551-s001.zip]

Archive with 6 entries (6 files):
- Figure S1.docx
- Table 5a-d.docx
- Table S1.xlsx
- Table S2.docx
- Table S3.docx
- Table S4.docx
