# Supplementary material for: Haplotype-Based Genome-Wide Association Study and Identification of Candidate Genes Associated with Carcass Traits in Hanwoo Cattle
Source: Genes (Basel). 2020 May 14;11(5):551. doi: 10.3390/genes11050551 (PMC7290854; doi:10.3390/genes11050551)
Supplement: Supplementary file 1 [file genes-11-00551-s001.zip › Table S1.xlsx]

## Sheet: BFT
Haploblock Method	chr	rs	ps	n_miss	allele1	allele0	af	l_mle	p_lrt	Gene	Location	Assembly	Gene type
BFT ld0.2	2	3247_89226503_89312957_GAGAGAAAGGGGAACA	89269730	0	H	N	0.014	100000	7.75084e-06	AOX4	NC_037329.1 89283675-89354608	ARS_UCD1.2	Protein coding
	3	5293_92896187_93046112_AGAACCAAGAAAAAGGAAGAGAGGGA	92971150	0	H	N	0.025	100000	5.90981e-06	LRP8 MAGOH CZIB CPT2	NC_037330.1 (92919163-92999810) NC_037330.1(93003066-93012323) NC_037330.1(93014789-93021973) NC_037330.1(93032986-93057158)	ARS_UCD1.2	Protein coding
	7	11982_80736476_80920170_ACGAAGGAGAAAAGAACAAGGGGAGAAGGGGAC	80828323	0	H	N	0.167	100000	5.2051e-06	DHFR MSH3	NC_037334.1(80733288-80748878) NC_037334.1(80748971-80931596)	ARS_UCD1.3	Protein coding
	11	18600_103051196_103319019_AAACAAGCCAAGGAAAGAGAACAGGGGAGAGGCACG	103185108	0	H	N	0.029	100000	5.16254e-06	GTF3C5 CEL RALGDS GBGT1 PAEP LCN9	NC_037338.1(103037476- 103056301) NC_037338.1(103058913-103067774) NC_037338.1(103082831-103132073) NC_03738.1(103136834-103147285) NC_037338.1(103255963-103260862) NC_037338.1(103280984-103284343)	ARS_UCD1.4	Protein coding
	13	20062_1440165_1484853_GGGGAAGCGGAGAA	1462509	0	H	N	0.023	100000	7.38454e-06	PLCB1	NC_037340.1(933195-1796412)	ARS_UCD1.5	Protein coding
	13	20063_1488714_1520870_AAGAAGAAAAAGGA	1504792	0	H	N	0.023	100000	7.38454e-06			ARS_UCD1.6	Protein coding
	13	20065_1550330_1641878_AAAGGAAAGGGGAGAAGGCACAAAAACGAG	1596104	0	H	N	0.023	100000	6.40636e-06			ARS_UCD1.7	Protein coding
	13	20076_2173364_2283190_AAGACGGAGGGGCGAGGGGGA	2228277	0	H	N	0.016	100000	3.15592e-06	ENSBTAG00000054174	(2230617-2232787)		LncRNA
	13	20150_6976952_6996013_AGAGCGAACC	6986482	0	H	N	0.02	100000	9.94005e-06	TASP1	NC_037340.1(6933390-7250930)	ARS_UCD1.2	protein coding
	13	20153_7056949_7061693_AG	7059321	0	H	N	0.02	100000	9.94005e-06
	13	20170_8492707_8607747_CGACGGACGGGAGGAGACCGCAGACAAAAAAGA	8550227	0	H	N	0.023	100000	2.10127e-06	ENSBTAG00000053216	8502228-8519393		LncRNA
	15	23199_60178661_60199760_CGAGAAGGA	60189210	0	H	N	0.012	100000	7.49857e-06	no
	21	30025_60945241_61013525_GCAACAGCACG	60979383	0	H	N	0.112	100000	7.54528e-07
BFT ld0.3	2	4128_89226503_89312957_GAGAGAAAGGGGAACA	89269730	0	H	N	0.014	100000	6.0293e-06	AOX4	NC_037329.1(89283675-89354608)	ARS_UCD1.2	Protein coding
	2	4417_106384657_106425590_GAAAGG	106405124	0	H	N	0.087	100000	3.44978e-06	SLC11A1 CTDSP1 VIL1	NC_037329.1(106392721-106403646) NC_037329.1(106408226-106417344) NC_037329.1(106422826-106446519)	ARS_UCD1.2	Protein coding
	3	6764_92917358_93177136_GAACCAAGAAAAAGGAAGAGAGGGAGAAAAAGCAAAAAAGGGGGCGGAAAAAAAAGAAAGCAAGAAAGAA	93047247	0	H	N	0.025	100000	7.7503e-06	LRP8 MAGOH CZIB CPT2 PODN SLC1A7	NC_037330.1 (92919163-92999810) NC_037330.1(93003066-93012323) NC_037330.1(93014789-93021973) NC_037330.1(93032986-93057158) NC_037330.1(93157910-93183254) NC_037330.1(93105905-93156932)	ARS_UCD1.2	Protein coding
	7	15375_80736476_80819058_ACGAAGGAGAAAAG	80777767	0	H	N	0.167	100000	4.94402e-06	DHFR MSH3	NC_037334.1(80733288-80748878) NC_037334.1(80748971-80931596)	ARS_UCD1.3	Protein coding
	13	25710_1488714_1520870_AAGAAGAAAAAGGA	1504792	0	H	N	0.023	100000	7.85851e-06	PLCB1	NC_037340.1(933195-1796412)	ARS_UCD1.4	Protein coding
	13	25714_1582812_1622566_GAGAAGGCAC	1602689	0	H	N	0.024	100000	8.67568e-06
	13	26466_42316294_42320076_GA	42318185	0	H	N	0.104	100000	8.96997e-06	NO
	14	28586_82421459_82427090_GG	82424274	0	H	N	0.034	100000	7.98477e-06
	17	32388_25815348_25891064_AGACGCAGAGAAAGAGCGC	25853206	0	H	N	0.011	100000	7.08762e-06
	18	33509_7872787_7890459_GAAGAAAG	7881623	0	H	N	0.04	100000	9.03777e-06	ENSBTAG00000051615.1	7802186-7803422		Protein coding
BFT ld_0.4	3	8154_92917358_93177136_GAACCAAGAAAAAGGAAGAGAGGGAGAAAAAGCAAAAAAGGGGGCGGAAAAAAAAGAAAGCAAGAAAGAA	93047247	0	H	N	0.025	100000	5.55566e-06	LRP8 MAGOH CZIB CPT2 PODN SLC1A7	NC_037330.1 (92919163-92999810) NC_037330.1(93003066-93012323) NC_037330.1(93014789-93021973) NC_037330.1(93032986-93057158) NC_037330.1(93157910-93183254) NC_037330.1(93105905-93156932)	ARS_UCD1.2	Protein coding
	6	14795_25078643_25094330_AGGAGAG	25086486	0	H	N	0.05	100000	7.79304e-06	TRMT10A	NC_037333.1(25073988-25101096)	ARS_UCD1.2	Protein coding
	7	18546_80736476_80819058_ACGAAGGAGAAAAG	80777767	0	H	N	0.167	100000	5.60179e-06	DHFR MSH3	NC_037334.1(80733288-80748878) NC_037334.1(80748971-80931596)	ARS_UCD1.3	Protein coding
	13	30863_692047_830825_GCAGAAGGAGAGGGCGGAGACAGAGAAAAA	761436	0	H	N	0.017	100000	8.09006e-07	TMX4	NC_037340.1(680566-739284)	ARS_UCD1.2	Protein coding
	13	30888_1582812_1622566_GAGAAGGCAC	1602689	0	H	N	0.024	100000	7.29156e-06	PLCB1	NC_037340.1(933195-1796412)	ARS_UCD1.4	Protein coding
	13	31823_42316294_42320076_GA	42318185	0	H	N	0.104	100000	7.78107e-06	NO
	17	39743_62677446_62711518_AGAACACAAAAAG	62694482	0	H	N	0.483	100000	9.9027e-06	MSI1	NC_037344.1(62661317-62686422)	ARS_UCD1.2	Protein coding
	29	57349_37803368_37889410_GGAAGGACAAGACCGAAAACGAAAAGGGAGACGAAGAAA	37846389	0	H	N	0.012	100000	2.02647e-06	PAG18	NC_037356.1(37853933-37862937)	ARS_UCD1.2	Protein coding
BFT ld_0.5	3	9527_92924247_93036317_AACCAAGAAAAAGGAAGAGAGGG	92980282	0	H	N	0.025	100000	4.75008e-06	LRP8 MAGOH CZIB CPT2	NC_037330.1 (92919163-92999810) NC_037330.1(93003066-93012323) NC_037330.1(93014789-93021973) NC_037330.1(93032986-93057158)	ARS_UCD1.2	Protein coding
	7	21606_80736476_80819058_ACGAAGGAGAAAAG	80777767	0	H	N	0.167	100000	5.27068e-06	DHFR MSH3	NC_037334.1(80733288-80748878) NC_037334.1(80748971-80931596)	ARS_UCD1.3	Protein coding
	11	33174_103275439_103344222_GGGAGAGGCACGGAGGAGGGAGAGGA	103309830	0	H	N	0.037	100000	4.36927e-06	GLT6D41 LCN9 KCNT1	NC_0.37338.1(103271491-103279630) NC_037338.1(103280984-103284343) NC_037338.1(103307792-103386983)	ARS_UCD1.3	Protein coding
	13	35717_692047_821642_GCAGAAGGAGAGGGCGGAGACAGAGAAAA	756844	0	H	N	0.017	100000	1.04613e-06	TMX4	NC_037340.1(680566-739284)	ARS_UCD1.4	Protein coding
	18	46764_7872787_7890459_GAAGAAAG	7881623	0	H	N	0.04	100000	6.81447e-06
BFT LD0.6	1	3441_129483633_129489102_GAA	129486368	0	N	H	0.27	100000	9.62372e-06	NO
	2	7332_106384657_106425590_GAAAGG	106405124	0	H	N	0.087	100000	3.64415e-06	SLC11A1 CTDSP1 VIL1	NC_037329.1(106392721-106403646) NC_037329.1(106408226-106417344) NC_037329.1(106422826-106446519)	ARS_UCD1.2	protein coding
	3	11075_92951228_93177136_AGAAAAAGGAAGAGAGGGAGAAAAAGCAAAAAAGGGGGCGGAAAAAAAAGAAAGCAAGAAAGAA	93064182	0	H	N	0.025	100000	4.32835e-06	LRP8 MAGOH CZIB CPT2 PODN SLC1A7	NC_037330.1 (92919163-92999810) NC_037330.1(93003066-93012323) NC_037330.1(93014789-93021973) NC_037330.1(93032986-93057158) NC_037330.1(93157910-93183254) NC_037330.1(93105905-93156932)	ARS_UCD1.2	Protein coding
	7	24783_80736476_80819058_ACGAAGGAGAAAAG	80777767	0	H	N	0.167	100000	4.12834e-06	DHFR MSH3	NC_037334.1(80733288-80748878) NC_037334.1(80748971-80931596)	ARS_UCD1.3	Protein coding
	11	38145_103275439_103344222_GGGAGAGGCACGGAGGAGGGAGAGGA	103309830	0	H	N	0.037	100000	5.45872e-06	GLT6D1 LCN9 KCNT1	NC_0.37338.1(103271491-103279630) NC_037338.1(103280984-103284343) NC_037338.1(103307792-103386983)	ARS_UCD1.3	Protein coding
	13	41055_692047_797503_GCAGAAGGAGAGGGCGGAGAC	744775	0	H	N	0.017	100000	9.26032e-07	TMX4	NC_037340.1(680566-739284)	ARS_UCD1.2	Protein coding
	14	45586_82398559_82427090_AAGG	82412824	0	H	N	0.034	100000	9.76016e-06	no
	17	52693_62668270_62711518_AAGGAAAGAACACAAAAAG	62689894	0	H	N	0.482	100000	8.44511e-06	MSI1	NC_037344.1(62661317-62686422)	ARS_UCD1.2	Protein coding
BFT ld 0.7	3	12507_92951228_93031809_AGAAAAAGGAAGAGAG	92991518	0	H	N	0.025	100000	4.74529e-06	LRP8 MAGOH CZIB	NC_037330.1 (92919163-92999810) NC_037330.1(93003066-93012323) NC_037330.1(93014789-93021973)	ARS_UCD1.2	Protein coding
	10	36498_6260986_6278469_AAAGGGGA	6269728	0	H	N	0.107	100000	2.40769e-06	No
	11	43422_103275439_103344222_GGGAGAGGCACGGAGGAGGGAGAGGA	103309830	0	H	N	0.037	100000	5.39469e-06	GLT6D41 LCN9 KCNT1	NC_0.37338.1(103271491-103279630) NC_037338.1(103280984-103284343) NC_037338.1(103307792-103386983)	ARS_UCD1.2	Protein coding
	12	44781_31027439_31071881_AGGCGAAAGGACAGA	31049660	0	H	N	0.107	100000	8.36716e-06	MTUS2	NC_037339.1(30999852-31399535)	ARS_UCD1.2	Protein coding
	13	46947_6994253_7018251_ACCCGAGAAA	7006252	0	H	N	0.02	100000	8.47412e-06	TASP1	NC_037340.1(6933390-7250930)	ARS_UCD1.2	Protein coding
	13	46952_7056949_7061693_AG	7059321	0	H	N	0.02	100000	8.47412e-06
	14	52110_82398559_82427090_AAGG	82412824	0	H	N	0.034	100000	9.73204e-06	NO
	17	60300_62668270_62711518_AAGGAAAGAACACAAAAAG	62689894	0	H	N	0.482	100000	8.95336e-06	MSI1	NC_037344.1(62661317-62686422)	ARS_UCD1.2	Protein coding
	29	87023_26306576_26339347_AGAAAGCAAA	26322962	0	H	N	0.189	100000	7.57331e-07	GTF2H1	NC_037356.1 (26326211-26355709)	ARS_UCD1.2	Protein coding
len5	3	23781_90185001_90190001_GAAA	90187501	0	H	N	0.067	100000	5.20321e-06	no
	10	69308_6260001_6265001_AAA	6262501	0	H	N	0.107	100000	3.51083e-06
	13	88639_7060001_7065001_GG	7062501	0	H	N	0.021	100000	3.1224e-06	TASP1	NC_037340.1(6933390-7250930)	ARS_UCD1.2	Protein coding
len10	3	25174_90180001_90190001_AAGAAA	90185001	0	H	N	0.067	100000	4.70039e-06	no
	7	51937_17420001_17430001_AG	17425001	0	N	H	0.496	100000	4.03862e-06	ENSBTAG00000049797.1	17376520-17376809		Ensemble protein coding
	10	72562_6260001_6270001_AAAG	6265001	0	H	N	0.107	100000	3.63686e-06	no
	13	92080_7060001_7070001_GGAG	7065001	0	H	N	0.021	100000	3.30165e-06	TASP1	NC_037340.1(6933390-7250930)	ARS_UCD1.2	Protein coding
	13	95491_60240001_60250001_GA	60245001	0	H	N	0.272	100000	8.38205e-06	no
	13	95494_60270001_60280001_GGG	60275001	0	N	H	0.278	100000	9.50566e-06	FAM110A	NC_037340.1(60259694-60279035)	ARS-UCD1.2	Protein coding
	14	102005_82420001_82430001_GG	82425001	0	H	N	0.034	100000	9.86067e-06	No
	18	118219_6160001_6170001_AACG	6165001	0	H	N	0.038	100000	3.72583e-06	WWOX	NC_037345.1(5240361-6171219)	ARS-UCD1.2	Protein coding
	21	135005_61680001_61690001_GA	61685001	0	H	N	0.154	100000	1.39005e-06	VRK1	NC_037348.1(61676138-61722289)	ARS-UCD1.2	Protein coding
	29	161676_26300001_26310001_AG	26305001	0	H	N	0.2	100000	5.69004e-06	LDHA	NC_037356.1(26290887-26302946)	ARS-UCD1.2	Protein coding
	29	161677_26310001_26320001_AAAG	26315001	0	H	N	0.191	100000	3.58261e-06	NO
	29	161679_26330001_26340001_AA	26335001	0	H	N	0.251	100000	6.9495e-07	GTF2H1	NC_037356.1(26326211-26355709)	ARS-UCD1.2	Protein coding
len20
len50	3	7705_92950001_93000001_AGAAAAAG	92975001	0	H	N	0.025	100000	6.9698e-06	LRP8	NC_037330.1 (92919163-92999810)	ARS_UCD1.2	Protein coding
len100	3	3877_92900001_93000001_GAACCAAGAAAAAG	92950001	0	H	N	0.025	100000	7.91017e-06	LRP8	NC_037330.1 (92919163-92999810)	ARS_UCD1.2	Protein coding
	13	13982_600001_700001_GACGAGAGGC	650001	0	H	N	0.018	100000	4.63914e-07	TMX4	NC_037340.1(680566-739284)
	13	13990_1400001_1500001_GAAGGAAAGGGGAAGCGGAGAAAAGAAG	1450001	0	H	N	0.023	100000	6.01392e-06	TASP1 PLCB1 PAK5 JAG1 SLX4IP ANKEF1 PLCB4 LAMP5 SNAP25 MKKS BTBD3 (Projected HGNC Symbol) SPTLC3 NDUFAF5 ISM1 SEL1L2 (Projected HGNC Symbol) FLRT3 ESF1 SNRPB2 MACROD2 OTOR KIF16B UPF2 NANP CCDC3 NUDT5 CDC123 SEC61A2 DHTKD1 PROSER2	NC_037340.1(6933390-7250930) NC_037340.1(933195-1796412) NC_037340.1 (2564267..2988916, complement) NC_037340.1 (3939809..3984202, complement) NC_037340.1 (3708232..3926394) NC_037340.1 (3252146..3279756) NC_037340.1 (2021085..2503509) NC_037340.1 (2535229..2552704) NC_037340.1 (3478006..3561834) NC_037340.1 (3683719..3707224, complement) NC_037340.1 (6599446..6751436) NC_037340.1 (7387507..74121…	ARS_UCD1.2	Protein coding
	13	13991_1500001_1600001_AAAAAGGAGGAAGGAGCAAAGAAAGGAAAGGGGAGAA	1550001	0	H	N	0.023	100000	5.79127e-06	PLCB1	NC_037340.1(933195-1796412)
	13	13992_1600001_1700001_GGCACAAAAACGAGGGAACGAGAAACGGAGGCGAGAGG	1650001	0	H	N	0.023	100000	5.79127e-06
	13	13998_2200001_2300001_GAGGGGCGAGGGGGAGGGAAAAACACA	2250001	0	H	N	0.016	100000	2.35369e-06	NO
	13	14044_6900001_7000001_AGGAAAGCGAGGAGAGCGAACCC	6950001	0	H	N	0.02	100000	8.34656e-06	ISM1 TASP1	NC_037340.1 (6817182..6909121) NC_037340.1(6933390-7250930)
	13	14045_7000001_7100001_GAGAAAGCGGGCAAAAGAAGGAGAGAAGAGGAGAAAGGG	7050001	0	H	N	0.02	100000	8.34656e-06	TASP1	NC_037340.1(6933390-7250930)
	13	14063_8800001_8900001_CAAAAGGACAGACAGGAGACAGGGAACGAA	8850001	0	H	N	0.02	100000	1.06518e-06	NO
	17	17543_25800001_25900001_AGACGCAGAGAAAGAGCGC	25850001	0	H	N	0.011	100000	7.41931e-06
	22	20781_4200001_4300001_AGGAGCAAACGGGGGCGACA	4250001	0	H	N	0.022	100000	6.81005e-06	RBMS3	NC_037349.1 (3855084..4658567)
	25	22661_17200001_17300001_GAAAAAGAGAAGAGGCGCAAGGGC	17250001	0	H	N	0.177	100000	6.85605e-06	VPS35L	NC_037352.1 (17159011..17297111)
len200	13	7013_600001_800001_GACGAGAGGCAGAAGGAGAGGGCGGAGAC	700001	0	H	N	0.017	100000	7.78362e-07	TMX4	NC_037340.1(680566-739284)
	13	7017_1400001_1600001_GAAGGAAAGGGGAAGCGGAGAAAAGAAGAAAAAGGAGGAAGGAGCAAAGAAAGGAAAGGGGAGAA	1500001	0	H	N	0.023	100000	5.56103e-06	PLCB1	NC_037340.1(933195-1796412)
	13	7020_2000001_2200001_GAGAGGACAGACGGGGAGGGGGAAGGAGCGGAGGAAGGCCCAAGAAAGGAGGGGGAAGAGAAAAGACG	2100001	0	H	N	0.016	100000	3.02109e-06	NO
	13	7021_2200001_2400001_GAGGGGCGAGGGGGAGGGAAAAACACAGGAAGGGGGAAGAGAGAAGGAAAAAAAGAAG	2300001	0	H	N	0.016	100000	3.02109e-06	PLCB4	NC_037340.1 (2021085..2503509)
	13	7042_6400001_6600001_AAAGGAAGAAAGAAGAAAAACAGAGACAAGCGACGAAAGAAGGGGCGGAAAAAAAAAAAA	6500001	0	H	N	0.023	100000	1.92337e-06
	13	7043_6600001_6800001_GAAAGGGAGAGAAAAAAGAAGACAGGGGGGAGGGGCAAAGCGAAGAA	6700001	0	H	N	0.021	100000	8.31883e-06	SPTLC3	NC_037340.1 (6599446..6751436)
	13	7049_7800001_8000001_GGAGGAGAACAAACGGGAGGAGAAAAGAAAAAGGGACGG	7900001	0	H	N	0.02	100000	2.65191e-06	TASP1 PLCB1 PAK5 JAG1 SLX4IP ANKEF1 PLCB4 LAMP5 SNAP25 MKKS BTBD3 (Projected HGNC Symbol) SPTLC3 NDUFAF5 ISM1 SEL1L2 (Projected HGNC Symbol) ESF1	NC_037340.1(6933390-7250930) NC_037340.1(933195-1796412) NC_037340.1 (2564267..2988916, complement) NC_037340.1 (3939809..3984202, complement) NC_037340.1 (3708232..3926394) NC_037340.1 (3252146..3279756) NC_037340.1 (2021085..2503509) NC_037340.1 (2535229..2552704) NC_037340.1 (3478006..3561834) NC_037340.1 (3683719..3707224, complement) NC_037340.1 (6599446..6751436) NC_037340.1 (7387507..74121…
	13	7052_8400001_8600001_ACGGAGAGAAAAAGAGCAGGCGACGGACGGGAGGAGACCGCAGACAAAAAA	8500001	0	H	N	0.022	100000	1.0722e-06	NO
	17	8805_25800001_26000001_AGACGCAGAGAAAGAGCGCGAAAAGCGAG	25900001	0	H	N	0.011	100000	9.28316e-06	NO
nsnp2	3	46374_90187861_90188935_AA	90188398	0	H	N	0.099	100000	4.92982e-06	NO
	6	82483_25078643_25080865_AG	25079754	0	H	N	0.05	100000	9.56231e-06	TRMT10A	NC_037333.1 (25073988..25101096)
	10	133885_6260986_6262551_AA	6261768	0	H	N	0.107	100000	2.44541e-06	NO
	13	170880_7061693_7064799_GG	7063246	0	H	N	0.021	100000	2.93857e-06	TASP1	NC_037340.1(6933390-7250930)
	13	176867_60240625_60242262_GA	60241444	0	H	N	0.272	100000	8.90685e-06	NO
	21	251473_61680880_61688815_GA	61684848	0	H	N	0.154	100000	1.33832e-06	VRK1	NC_037348.1 (61676138..61722289)
	29	301684_26306576_26307444_AG	26307010	0	H	N	0.2	100000	4.61263e-06	NO
	29	301686_26317517_26318860_AG	26318188	0	H	N	0.191	100000	3.01389e-06
	29	301686_26317517_26318860_GA	26318188	0	N	H	0.191	100000	3.01389e-06
	29	301688_26331338_26339347_AA	26335342	0	H	N	0.251	100000	5.02117e-07	GTF2H1	NC_037356.1 (26326211..26355709, complement)
	29	303104_36272703_36273558_AG	36273130	0	N	H	0.294	100000	7.8675e-06	APLP2	NC_037356.1 (36263025..36325618)
nsnp 5	7	40146_50526366_50530400_AAGAG	50528383	0	H	N	0.228	100000	7.30229e-06	NO
	13	68104_1564591_1582812_AGGGG	1573702	0	H	N	0.023	100000	5.27312e-06	PLCB1	NC_037340.1(933195-1796412)
	13	68105_1588829_1604565_AGAAG	1596697	0	H	N	0.024	100000	7.34989e-06
	13	68116_1773660_1796913_GGAGG	1785286	0	H	N	0.028	100000	2.50169e-06
	13	68349_7055402_7065475_GAGGA	7060438	0	H	N	0.02	100000	4.81813e-06	TASP1	NC_037340.1(6933390-7250930)
	13	70746_60270941_60298876_GGGGG	60284908	0	N	H	0.281	100000	5.58319e-06	FAM110A SLC52A3	NC_037340.1 (60259694..60279035, complement) NC_037340.1 (60290424..60307559)
	21	100536_61003991_61013525_GCACG	61008758	0	H	N	0.123	100000	2.07861e-06	NO
	23	106569_47331186_47346939_ACGGA	47339062	0	H	N	0.03	100000	4.60128e-06
	29	120666_26306576_26317517_AGAAA	26312046	0	H	N	0.191	100000	4.14228e-06
	29	120667_26318860_26339347_GCAAA	26329104	0	H	N	0.189	100000	1.59974e-06	GTF2H1	NC_037356.1 (26326211..26355709, complement)
nsnp10	3	9382_94215528_94256764_GAAAAAGAAG	94236146	0	H	N	0.377	100000	9.89464e-06	NO
	13	34027_658242_730784_AGAGGCAGAA	694513	0	H	N	0.017	100000	6.87293e-07	TMX4	NC_037340.1(680566-739284)
	13	34050_1555543_1582812_AGGAAAGGGG	1569178	0	H	N	0.023	100000	5.43627e-06	PLCB1 TMX4	NC_037340.1(933195-1796412) NC_037340.1(680566-739284)
	13	34051_1588829_1627590_AGAAGGCACA	1608210	0	H	N	0.024	100000	7.31708e-06	PLCB1	NC_037340.1(933195-1796412)
	13	34077_2527803_2564175_AAAGGGAGGA	2545989	0	H	N	0.021	100000	9.78105e-06	LAMP5	NC_037340.1 (2535229..2552704)
	13	34169_6954535_6994253_GGAGAGCGAA	6974394	0	H	N	0.02	100000	5.65575e-06	TASP1	NC_037340.1(6933390-7250930)
	13	34170_6995415_7021020_CCCGAGAAAG	7008218	0	H	N	0.02	100000	5.65575e-06
	13	34173_7055402_7083825_GAGGAGAAAG	7069614	0	H	N	0.02	100000	5.65575e-06
	21	50264_60963701_61013525_CAACAGCACG	60988613	0	H	N	0.112	100000	7.29015e-07	NO
	22	50627_4222586_4254161_GAGCAAACGG	4238374	0	H	N	0.037	100000	2.76006e-06	RBMS3	NC_037349.1 (3855084..4658567)
	29	60327_26306576_26339347_AGAAAGCAAA	26322962	0	H	N	0.189	100000	1.70509e-06	GTF2H1	NC_037356.1 (26326211..26355709, complement)
nsnp 20	3	4675_92979803_93066057_AAAGGAAGAGAGGGAGAAAA	93022930	0	H	N	0.025	100000	6.99839e-06	LRP8 MAGOH CZIB CPT2	NC_037330.1 (92919163-92999810) NC_037330.1(93003066-93012323) NC_037330.1(93014789-93021973) NC_037330.1(93032986-93057158)
	11	15891_103275439_103330574_GGGAGAGGCACGGAGGAGGG	103303006	0	H	N	0.037	100000	2.50016e-06	GLT6D1 LCN9	NC_0.37338.1(103271491-103279630) NC_037338.1(103280984-103284343)
	13	17010_576926_730784_GGCAAGGACGAGAGGCAGAA	653855	0	H	N	0.017	100000	7.36019e-07	TMX4	NC_037340.1(680566-739284)
	13	17020_1444917_1504649_GAAGCGGAGAAAAGAAGAAA	1474783	0	H	N	0.023	100000	5.9572e-06	PLCB1	NC_037340.1(933195-1796412)
	13	17021_1506645_1551376_AAGGAGGAAGGAGCAAAGAA	1529010	0	H	N	0.023	100000	5.9572e-06
	13	17022_1555543_1627590_AGGAAAGGGGAGAAGGCACA	1591566	0	H	N	0.023	100000	5.90113e-06
	13	17031_2224318_2291038_GGGCGAGGGGGAGGGAAAAA	2257678	0	H	N	0.016	100000	2.30244e-06	NO
	13	17081_6903230_6994253_AGGAAAGCGAGGAGAGCGAA	6948742	0	H	N	0.02	100000	7.45427e-06	ISM1 TASP1	NC_037340.1 (6817182..6909121) NC_037340.1(6933390-7250930)
	13	17082_6995415_7032573_CCCGAGAAAGCGGGCAAAAG	7013994	0	H	N	0.02	100000	7.45427e-06	TASP1	NC_037340.1(6933390-7250930)
	13	17083_7033465_7083825_AAGGAGAGAAGAGGAGAAAG	7058645	0	H	N	0.02	100000	7.45427e-06
	25	27710_17212293_17295589_AAAAGAGAAGAGGCGCAAGG	17253941	0	H	N	0.178	100000	8.09126e-06	nO
	29	30322_37899939_37951294_ACAAAGAGAAGGGGGAGAAG	37925616	0	H	N	0.011	100000	6.84757e-06	PAG7	NC_037356.1 (37942844..37951880, complement)	pregnancy-associated glycoprotein 7
nsnp 30	3	3117_92979803_93086594_AAAGGAAGAGAGGGAGAAAAAGCAAAAAAG	93033198	0	H	N	0.025	100000	8.21661e-06	LRP8 MAGOH CZIB CPT2	NC_037330.1 (92919163-92999810) NC_037330.1(93003066-93012323) NC_037330.1(93014789-93021973) NC_037330.1(93032986-93057158)
	11	10593_103073257_103314079_AAGCCAAGGAAAGAGAACAGGGGAGAGGCA	103193668	0	H	N	0.029	100000	3.81285e-06	GLT6D1 LCN9 RALGDS GBGT1 PAEP	NC_0.37338.1(103271491-103279630) NC_037338.1(103280984-103284343) NC_037338.1 (103082831..103132073, complement) NC_037338.1 (103136834..103147285, complement) NC_037338.1 (103255963..103260862)	3. ral guanine nucleotide dissociation stimulator 4. globoside alpha-1,3-N-acetylgalactosaminyltransferase 1 5.progestagen-associated endometrial protein
	13	11339_522296_730784_GAAGACAGGAGGCAAGGACGAGAGGCAGAA	626540	0	H	N	0.017	100000	1.01929e-06	TMX4	NC_037340.1(680566-739284)	thioredoxin related transmembrane protein 4
	13	11346_1444917_1529072_GAAGCGGAGAAAAGAAGAAAAAGGAGGAAG	1486994	0	H	N	0.023	100000	7.19987e-06	PLCB1	NC_037340.1(933195-1796412)
	13	11347_1532921_1627590_GAGCAAAGAAAGGAAAGGGGAGAAGGCACA	1580256	0	H	N	0.023	100000	6.85887e-06
	13	11348_1630215_1692550_AAAACGAGGGAACGAGAAACGGAGGCGAGA	1661382	0	H	N	0.023	100000	6.85887e-06
	13	11353_2172478_2291038_AAAGACGGAGGGGCGAGGGGGAGGGAAAAA	2231758	0	H	N	0.016	100000	3.20921e-06	NO
	13	11400_8824308_8919775_GACAGACAGGAGACAGGGAACGAAGAAAAA	8872042	0	H	N	0.02	100000	1.66014e-06
	17	14145_25815348_26000758_AGACGCAGAGAAAGAGCGCGAAAAGCGAGC	25908053	0	H	N	0.011	100000	9.63501e-06
nsnp 50	11	6355_103073257_103358933_AAGCCAAGGAAAGAGAACAGGGGAGAGGCACGGAGGAGGGAGAGGAAAGA	103216095	0	H	N	0.025	100000	5.2465e-06	GLT6D1 LCN9 RALGDS GBGT1 PAEP KCNT1	NC_0.37338.1(103271491-103279630) NC_037338.1(103280984-103284343) NC_037338.1 (103082831..103132073, complement) NC_037338.1 (103136834..103147285, complement) NC_037338.1 (103255963..103260862) NC_037338.1 (103307792..103386983)	3. ral guanine nucleotide dissociation stimulator 4. globoside alpha-1,3-N-acetylgalactosaminyltransferase 1 5.progestagen-associated endometrial protein 6.potassium sodium-activated channel subfamily T member 1
	13	6803_658242_904802_AGAGGCAGAAGGAGAGGGCGGAGACAGAGAAAAAACAAGCGCGGCAGGGG	781522	0	H	N	0.017	100000	1.19734e-06	TMX4	NC_037340.1(680566-739284)
	13	6806_1299046_1480919_GAGCAAGCGAGAAGGACAAGCGAAAAGAAGAAGGAAAGGGGAAGCGGAGA	1389982	0	H	N	0.023	100000	7.89236e-06	PLCB1	NC_037340.1(933195-1796412)
	13	6807_1484853_1627590_AAAGAAGAAAAAGGAGGAAGGAGCAAAGAAAGGAAAGGGGAGAAGGCACA	1556222	0	H	N	0.023	100000	8.04953e-06
	13	6809_1819765_2029190_CAAAAAAGAGAAGGGAGAGACAAGAAGAAAGAGGAGGAGGAGAGGACAGA	1924478	0	H	N	0.016	100000	3.8559e-06	NO
	13	6811_2172478_2350887_AAAGACGGAGGGGCGAGGGGGAGGGAAAAACACAGGAAGGGGGAAGAGAG	2261682	0	H	N	0.016	100000	3.8559e-06	PLCB4	NC_037340.1 (2021085..2503509)	phospholipase C beta 4
	13	6836_7937497_8301169_AAGAAAAAGGGACGGGGAGAGAAAAGCAAAGGGAGGGAACGAAAAAAGGA	8119333	0	H	N	0.021	100000	4.24239e-06	NO

## Sheet: CWT
Haploblock Method	chr	rs	ps	n_miss	allele1	allele0	af	l_mle	p_lrt	Genes	Assembly Method and Location	Gene description
LD 0.2	6	9894_46899150_46951802_GAGGAGCAAGAAAAAGGGAGGGACAAAGAAGAGA	46925476	0	H	N	0.033	100000	6.62209e-06	NO
	14	21257_4965399_5013561_AAGGACAAAGGGGAA	4989480	0	H	N	0.032	100000	4.27496e-07	NO
	14	21271_5344932_5419923_AAACAAACAAGGCCAAAAGGGAGAGCAGAA	5382428	0	H	N	0.031	100000	9.09051e-07	NO
	14	21281_5697048_5727221_AGCGGG	5712134	0	H	N	0.041	100000	4.10474e-07	NO
	14	21300_6479873_6509675_AAAAAGAAAAG	6494774	0	H	N	0.034	100000	1.5923e-06	KHDRBS3	NC_037341.1 (6392309..6544746, complement)	KH RNA binding domain containing, signal transduction associated 3
	14	21301_6511319_6553732_GAGGGGCGAAGGAGACAAAA	6532526	0	H	N	0.037	100000	3.65273e-06	KHDRBS3	NC_037341.1 (6392309..6544746, complement)	KH RNA binding domain containing, signal transduction associated 3
	14	21303_6564732_6591381_CACAGGAA	6578056	0	H	N	0.038	100000	1.48481e-06	NO
	14	21313_7137884_7238257_AAGAGCAGAGAACCGGAGGGCAAGGAGAAGGGGAAACAAAAG	7188070	0	H	N	0.033	100000	2.38534e-06	ZFAT	NC_037341.1 (7109945..7266726)	zinc finger and AT-hook domain containing
	14	21317_7351351_7428315_CAGAAAGGAAAAAGGGAG	7389833	0	H	N	0.033	100000	2.65976e-06	NO
	14	21318_7431170_7529745_GCGGGAGGAGCGAAAAAGAGGGCCAGAG	7480458	0	H	N	0.034	100000	4.34479e-06	NO
	14	21375_10246107_10315096_AAGGAGCAGCGAAGAA	10280602	0	H	N	0.032	100000	3.64932e-06	ASAP1	NC_037341.1 (10264574..10604312)	ArfGAP with SH3 domain, ankyrin repeat and PH domain 1
	14	21415_12219785_12258498_AAACGAGAAG	12239142	0	H	N	0.039	100000	4.86884e-06	NO
	14	21422_12644611_12727219_AAAGGGAAAAGGAGAAGGGGACGGAA	12685915	0	H	N	0.039	100000	4.86884e-06	MYC	NC_037341.1 (12653171..12659616, complement)	MYC proto-oncogene, bHLH transcription factor
	14	21426_12964109_13169393_GAAAAACACGGAAGCAAAAAGAGGAAAAGGAG	13066751	0	H	N	0.041	100000	1.38855e-06	NO
	14	21430_13318659_13406879_GGGCGAGACGGAGGA	13362769	0	H	N	0.041	100000	2.46133e-06	NO
	14	21433_13483249_13588549_CCGAGGGCCCAGGAAGGAGGGGGG	13535899	0	H	N	0.039	100000	4.53546e-07	NO
	14	21444_14361666_14441729_GAACGCGAAGGGAAGAGGACGGGAGGA	14401698	0	H	N	0.038	100000	4.44177e-07	NO
	14	21447_15585398_15695738_GGGGAGACAAGGAGGACGGGACGGAGAAAAAGAA	15640568	0	H	N	0.036	100000	1.58523e-06	TATDN1 RNF139 TRMT12 TMEM65	NC_037341.1 (15560973..15592473) NC_037341.1 (15592983..15607722, complement) NC_037341.1 (15616492..15618384, complement) NC_037341.1 (15674944..15722010)	TatD DNase domain containing 1 ring finger protein 139 tRNA methyltransferase 12 homolog transmembrane protein 65
	14	21449_15732809_15793439_GACGGAAAGCAACA	15763124	0	H	N	0.042	100000	8.92422e-07	NO
	14	21455_15916541_15956870_GAAGAAGAAGCGAAAA	15936706	0	H	N	0.045	100000	4.27859e-07	FER1L6	NC_037341.1 (15864187..16037574, complement)	fer-1 like family member 6
	14	21459_16036285_16069235_AAAGAAAAGAAGGGAAAGA	16052760	0	H	N	0.046	100000	3.25087e-07	NO
	14	21462_16103560_16142894_CGGGAGAAAG	16123227	0	H	N	0.046	100000	3.25087e-07	FAM91A1	NC_037341.1 (16071631..16112796, complement)	family with sequence similarity 91 member A1
	14	21491_17568504_17748004_AAGAGAGCGAAGGCCAGAGCGGAGGAGGCAGAAAAAAGGAA	17658254	0	H	N	0.037	100000	1.29837e-07	NO
	14	21496_17838810_17985809_AAAGAAAGAAAAAGGAGAACGGAGAAGAGCGGGGAAAAACAGAGA	17912310	0	H	N	0.037	100000	5.47154e-08	NO
	14	21503_18627415_18794528_GAGGAAGAAGAACAGCGCAAAAGA	18710972	0	H	N	0.04	100000	9.83973e-08	NO
	14	21508_19216765_19425352_GGAAAGAGGGGAGAAGACAGAAGAGAGGAAGGGGAGAGCAAAGC	19321058	0	H	N	0.103	100000	1.14282e-06	SPIDR	NC_037341.1 (19130319..19406289, complement)	scaffold protein involved in DNA repair
	14	21509_19426465_19505336_AAGGGAAAAAGAGAGACAGGCG	19465900	0	H	N	0.103	100000	6.8374e-07	PRKDC	NC_037341.1 (19424288..19551125, complement)	protein kinase, DNA-activated, catalytic subunit
	14	21510_19507340_19647678_ACGGCAGGAAGAAAAAAAGGGAGGGAAGGAAGGGAACGACGGACAAGGGG	19577509	0	H	N	0.101	100000	4.4052e-07	PRKDC UBE2V2 MCM4	NC_037341.1 (19424288..19551125, complement) NC_037341.1 (19593065..19616299) NC_037341.1 (19551155..19563217)	protein kinase, DNA-activated, catalytic subunit ubiquitin conjugating enzyme E2 V2 minichromosome maintenance complex component 4
	14	21515_20185220_20255700_CGGGGCGAAGAGAGCAAG	20220460	0	H	N	0.103	100000	5.53636e-08	NO
	14	21528_20622706_20647357_AAAAGAAAAAGGAGG	20635032	0	H	N	0.101	100000	1.13782e-06	SNTG1	NC_037341.1 (20283404..20699670)	syntrophin gamma 1
	14	21531_20723268_20826036_CAACGGAGGG	20774652	0	H	N	0.101	100000	3.55281e-07	NO
	14	21532_20830230_21287635_AAAGAACAACGGGCGCAGAGAACAAGCAACCACAGGGAACGGAGCCGAAAGGAGCGCCCAAAAAGGGAAGAGAACAGGAGGCGGGAGAAGAAAGAAAAGGAGAAGAAAAGGAAAGGGAAGACGGGCGGAAGGAAAGGGGCCAG	21058932	0	H	N	0.101	100000	5.80285e-07	PCMTD1 ST18	NC_037341.1 (21013451..21062182, complement) NC_037341.1 (21158095..21248959, complement)	protein-L-isoaspartate (D-aspartate) O-methyltransferase domain containing 1 ST18 C2H2C-type zinc finger transcription factor
	14	21533_21316029_21343649_AAGGCA	21329839	0	H	N	0.102	100000	3.07569e-07	NO
	14	21534_21358853_21442069_CAGGAAAGGGGGGGGGGCA	21400461	0	H	N	0.109	100000	6.54321e-07	NO
	14	21535_21446034_21473845_AAGGAGGAC	21459940	0	H	N	0.104	100000	3.32059e-07	NO
	14	21536_21476868_21522612_AGAAGAGGAAAG	21499740	0	H	N	0.215	100000	3.74104e-06	RB1CC1	NC_037341.1 (21492812..21533007, complement)	RB1 inducible coiled-coil 1
	14	21537_21526848_21617597_GAGACGGGAAGGGCG	21572222	0	H	N	0.122	100000	1.48358e-06	NPBWR1	NC_037341.1 (21608255..21609250)	neuropeptides B and W receptor 1
	14	21542_21916401_22046782_CGGCGGCGCAAAACGGGACGAAGGA	21981592	0	H	N	0.102	100000	2.32245e-07	RGS20 TCEA1 LYPLA1 MRPL15	NC_037341.1 (21924527..21955493) NC_037341.1 (21961031..21989988, complement) NC_037341.1 (21993390..22011142, complement) NC_037341.1 (22011237..22023134)	regulator of G protein signaling 20 transcription elongation factor A1 lysophospholipase 1 mitochondrial ribosomal protein L15
	14	21543_22056082_22102675_AAGGAGACGG	22079378	0	H	N	0.103	100000	1.22401e-07	NO
	14	21547_22234229_22290022_AGGGGAAAGAAAAAAGA	22262126	0	H	N	0.038	100000	6.16921e-08	NO
	14	21563_23057927_23119024_AAGGAAGAGAGAAGGAAGGGA	23088476	0	H	N	0.107	100000	3.07749e-07	TMEM68 TGS1	NC_037341.1 (23034273..23070127, complement) NC_037341.1 (23070145..23095949)	transmembrane protein 68 trimethylguanosine synthase 1
	14	21571_23883806_23934806_GGAGAAAG	23909306	0	H	N	0.107	100000	1.26484e-07	NO
	14	21587_24922753_24973324_AAGAGAGAAAG	24948038	0	H	N	0.163	100000	3.90346e-06	TOX	NC_037341.1 (24946881..25258596, complement)	thymocyte selection associated high mobility group box
	14	21589_25098364_25351733_GGGGAAGAGCGGGCAAAAAAGGAAGGAAGGAAAAGAGAAAGGAGGCAG	25225048	0	H	N	0.082	100000	9.70842e-08	TOX	NC_037341.1 (24946881..25258596, complement)	thymocyte selection associated high mobility group box
	14	21598_25857110_25982072_AGGAAAGGAGGAAGAAGAGAGACC	25919591	0	H	N	0.054	100000	7.77792e-08	CA8	NC_037341.1 (25953777..26038348, complement)	carbonic anhydrase 8
	14	21603_27278854_27521068_AACGACACGGAACAGGAGAAAGAGAGCAAAAACGAGAGGAAG	27399961	0	H	N	0.094	100000	6.05699e-06	NO
	14	21605_27530649_27606017_CGGAAAGAAAACGACAAGG	27568333	0	H	N	0.094	100000	5.04498e-06	NO
	14	21613_28030753_28234848_AGGCACAAACAGAGGAGAAAAAGAGAAAAGGAGGAGGAAACGAAAAAAGAGAAAAAGGAGAGGGGAG	28132800	0	H	N	0.08	100000	9.75453e-06	GGH TTPA YTHDF3	NC_037341.1 (28047465..28072482, complement) NC_037341.1 (28074679..28104726, complement) NC_037341.1 (28141086..28174571)	gamma-glutamyl hydrolase alpha tocopherol transfer protein YTH N6-methyladenosine RNA binding protein 3
	14	21620_28585735_28717976_AAAAAGAAGGGAAGGAAAAAGAAGGCGAAAGAAAG	28651856	0	H	N	0.116	100000	8.07732e-08	NO
	14	21633_29329322_29365626_GGACGAGAGGGA	29347474	0	H	N	0.241	100000	1.83948e-06	CYP7B1 (Projected HGNC Symbol)	ENSBTAG00000001299.5
	14	21656_31678815_31785149_GGAAAGAAAGAGAAAGCAGGAGCC	31731982	0	H	N	0.101	100000	2.1891e-07	CPA6	NC_037341.1 (31534465..31829259, complement)	carboxypeptidase A6
	14	21657_31786031_31833227_AAACACAAAAGGCAA	31809629	0	H	N	0.101	100000	2.1891e-07	CPA6	NC_037341.1 (31534465..31829259, complement)	carboxypeptidase A6
	14	21658_31838664_31854887_GGCAAG	31846776	0	H	N	0.099	100000	4.05039e-06	NO
	14	21661_31947340_31962948_AACAAAAG	31955144	0	H	N	0.138	100000	3.89749e-06	NO
	14	21665_32054276_32193345_CGCGGAAAGACGGAGAGGAAGAGGGGAAGGGAAAAGAGAAAGCGAAAGGAAAAGAAG	32123810	0	H	N	0.099	100000	5.82036e-07	PREX2	NC_037341.1 (31977415..32270936)	phosphatidylinositol-3,4,5-trisphosphate dependent Rac exchange factor 2
	14	21667_32569930_32612150_AGCAAAAAGGCA	32591040	0	H	N	0.134	100000	2.87271e-07	C14H8orf34	NC_037341.1 (32378240..32742709)	chromosome 14 C8orf34 homolog
	14	21668_32619764_32763583_AGGGCGGGCCAGAGCGAAAACAAAAGAAAGAAA	32691674	0	H	N	0.101	100000	6.39795e-08	C14H8orf34	NC_037341.1 (32378240..32742709)	chromosome 14 C8orf34 homolog
	14	21682_34098620_34141904_CAAGGAGAGGACAAAGG	34120262	0	H	N	0.113	100000	3.56948e-06	NCOA2	NC_037341.1 (33834871..34120645, complement)	nuclear receptor coactivator 2
	14	21735_40597982_40710519_AACGAGGAAGAGGAGAGGAGAA	40654250	0	H	N	0.078	100000	4.61724e-06	NO
ld 0.3	14	21257_4965399_5013561_AAGGACAAAGGGGAA	4989480	0	H	N	0.032	100000	5.5439e-07	no
	14	21271_5344932_5419923_AAACAAACAAGGCCAAAAGGGAGAGCAGAA	5382428	0	H	N	0.031	100000	1.3777e-06	no
	14	21281_5697048_5727221_AGCGGG	5712134	0	H	N	0.041	100000	6.03653e-07	no
	14	21300_6479873_6509675_AAAAAGAAAAG	6494774	0	H	N	0.034	100000	2.32623e-06	KHDRBS3	NC_037341.1 (6392309..6544746, complement)	KH RNA binding domain containing, signal transduction associated 3
	14	21301_6511319_6553732_GAGGGGCGAAGGAGACAAAA	6532526	0	H	N	0.037	100000	5.15367e-06	KHDRBS3	NC_037341.1 (6392309..6544746, complement)	KH RNA binding domain containing, signal transduction associated 3
	14	21303_6564732_6591381_CACAGGAA	6578056	0	H	N	0.038	100000	2.52165e-06	no
	14	21313_7137884_7238257_AAGAGCAGAGAACCGGAGGGCAAGGAGAAGGGGAAACAAAAG	7188070	0	H	N	0.033	100000	3.06386e-06	ZFAT	NC_037341.1 (7109945..7266726)	zinc finger and AT-hook domain containing
	14	21317_7351351_7428315_CAGAAAGGAAAAAGGGAG	7389833	0	H	N	0.033	100000	4.14432e-06	no
	14	21318_7431170_7529745_GCGGGAGGAGCGAAAAAGAGGGCCAGAG	7480458	0	H	N	0.034	100000	6.59727e-06	no
	14	21375_10246107_10315096_AAGGAGCAGCGAAGAA	10280602	0	H	N	0.032	100000	3.55837e-06	ASAP1	NC_037341.1 (10264574..10604312)	ArfGAP with SH3 domain, ankyrin repeat and PH domain 1
	14	21415_12219785_12258498_AAACGAGAAG	12239142	0	H	N	0.039	100000	6.81022e-06	no
	14	21422_12644611_12727219_AAAGGGAAAAGGAGAAGGGGACGGAA	12685915	0	H	N	0.039	100000	6.81022e-06	MYC	NC_037341.1 (12653171..12659616, complement)	MYC proto-oncogene, bHLH transcription factor
	14	21426_12964109_13169393_GAAAAACACGGAAGCAAAAAGAGGAAAAGGAG	13066751	0	H	N	0.041	100000	2.53453e-06	no
	14	21430_13318659_13406879_GGGCGAGACGGAGGA	13362769	0	H	N	0.041	100000	4.21397e-06	no
	14	21433_13483249_13588549_CCGAGGGCCCAGGAAGGAGGGGGG	13535899	0	H	N	0.039	100000	7.88144e-07	no
	14	21444_14361666_14441729_GAACGCGAAGGGAAGAGGACGGGAGGA	14401698	0	H	N	0.038	100000	7.8461e-07	no
	14	21447_15585398_15695738_GGGGAGACAAGGAGGACGGGACGGAGAAAAAGAA	15640568	0	H	N	0.036	100000	2.06355e-06	TATDN1 RNF139 TRMT12 TMEM65	NC_037341.1 (15560973..15592473) NC_037341.1 (15592983..15607722, complement) NC_037341.1 (15616492..15618384, complement) NC_037341.1 (15674944..15722010)	TatD DNase domain containing 1 ring finger protein 139 tRNA methyltransferase 12 homolog transmembrane protein 65
	14	21449_15732809_15793439_GACGGAAAGCAACA	15763124	0	H	N	0.042	100000	1.45862e-06	no
	14	21455_15916541_15956870_GAAGAAGAAGCGAAAA	15936706	0	H	N	0.045	100000	8.70813e-07	FER1L6	NC_037341.1 (15864187..16037574, complement)	fer-1 like family member 6
	14	21459_16036285_16069235_AAAGAAAAGAAGGGAAAGA	16052760	0	H	N	0.046	100000	6.75402e-07	no
	14	21462_16103560_16142894_CGGGAGAAAG	16123227	0	H	N	0.046	100000	6.75402e-07	FAM91A1	NC_037341.1 (16071631..16112796, complement)	family with sequence similarity 91 member A1
	14	21491_17568504_17748004_AAGAGAGCGAAGGCCAGAGCGGAGGAGGCAGAAAAAAGGAA	17658254	0	H	N	0.037	100000	2.79728e-07	no
	14	21496_17838810_17985809_AAAGAAAGAAAAAGGAGAACGGAGAAGAGCGGGGAAAAACAGAGA	17912310	0	H	N	0.037	100000	1.08257e-07	no
	14	21499_18117757_18394336_AGGAGAAGGAAGAAGAGGAGGAAAACGAAAGAAAGGAACAAAGAGACGAGAACAAGAAGAGAGA	18256046	0	H	N	0.038	100000	1.02518e-07	HAS2	NC_037341.1 (18093101..18125216)	hyaluronan synthase 2
	14	21503_18627415_18794528_GAGGAAGAAGAACAGCGCAAAAGA	18710972	0	H	N	0.04	100000	1.84201e-07	no
	14	21508_19216765_19425352_GGAAAGAGGGGAGAAGACAGAAGAGAGGAAGGGGAGAGCAAAGC	19321058	0	H	N	0.103	100000	2.13527e-06	SPIDR	NC_037341.1 (19130319..19406289, complement)	scaffold protein involved in DNA repair
	14	21509_19426465_19505336_AAGGGAAAAAGAGAGACAGGCG	19465900	0	H	N	0.103	100000	1.35965e-06	PRKDC	NC_037341.1 (19424288..19551125, complement)	protein kinase, DNA-activated, catalytic subunit
	14	21510_19507340_19647678_ACGGCAGGAAGAAAAAAAGGGAGGGAAGGAAGGGAACGACGGACAAGGGG	19577509	0	H	N	0.101	100000	9.35186e-07	PRKDC UBE2V2 MCM4	NC_037341.1 (19424288..19551125, complement) NC_037341.1 (19593065..19616299) NC_037341.1 (19551155..19563217)	protein kinase, DNA-activated, catalytic subunit ubiquitin conjugating enzyme E2 V2 minichromosome maintenance complex component 4
	14	21515_20185220_20255700_CGGGGCGAAGAGAGCAAG	20220460	0	H	N	0.103	100000	1.31461e-07	no
	14	21528_20622706_20647357_AAAAGAAAAAGGAGG	20635032	0	H	N	0.101	100000	2.53988e-06	SNTG1	NC_037341.1 (20283404..20699670)	syntrophin gamma 1
	14	21531_20723268_20826036_CAACGGAGGG	20774652	0	H	N	0.101	100000	8.23034e-07	no
	14	21532_20830230_21287635_AAAGAACAACGGGCGCAGAGAACAAGCAACCACAGGGAACGGAGCCGAAAGGAGCGCCCAAAAAGGGAAGAGAACAGGAGGCGGGAGAAGAAAGAAAAGGAGAAGAAAAGGAAAGGGAAGACGGGCGGAAGGAAAGGGGCCAG	21058932	0	H	N	0.101	100000	1.29033e-06	PCMTD1 ST18	NC_037341.1 (21013451..21062182, complement) NC_037341.1 (21158095..21248959, complement)	protein-L-isoaspartate (D-aspartate) O-methyltransferase domain containing 1 ST18 C2H2C-type zinc finger transcription factor
	14	21533_21316029_21343649_AAGGCA	21329839	0	H	N	0.102	100000	6.72115e-07	no
	14	21534_21358853_21442069_CAGGAAAGGGGGGGGGGCA	21400461	0	H	N	0.109	100000	1.25667e-06	no
	14	21535_21446034_21473845_AAGGAGGAC	21459940	0	H	N	0.104	100000	6.87944e-07	no
	14	21536_21476868_21522612_AGAAGAGGAAAG	21499740	0	H	N	0.215	100000	5.82174e-06	RB1CC1	NC_037341.1 (21492812..21533007, complement)	RB1 inducible coiled-coil 1
	14	21537_21526848_21617597_GAGACGGGAAGGGCG	21572222	0	H	N	0.122	100000	2.66124e-06	NPBWR1	NC_037341.1 (21608255..21609250)	neuropeptides B and W receptor 1
	14	21542_21916401_22046782_CGGCGGCGCAAAACGGGACGAAGGA	21981592	0	H	N	0.102	100000	5.02887e-07	RGS20 TCEA1 LYPLA1 MRPL15	NC_037341.1 (21924527..21955493) NC_037341.1 (21961031..21989988, complement) NC_037341.1 (21993390..22011142, complement) NC_037341.1 (22011237..22023134)	regulator of G protein signaling 20 transcription elongation factor A1 lysophospholipase 1 mitochondrial ribosomal protein L15
	14	21543_22056082_22102675_AAGGAGACGG	22079378	0	H	N	0.103	100000	2.59113e-07	no
	14	21546_22164735_22226073_CGAGAGCGACGG	22195404	0	H	N	0.038	100000	8.87132e-08	no
	14	21547_22234229_22290022_AGGGGAAAGAAAAAAGA	22262126	0	H	N	0.038	100000	1.4897e-07	no
	14	21563_23057927_23119024_AAGGAAGAGAGAAGGAAGGGA	23088476	0	H	N	0.107	100000	6.94182e-07	TMEM68 TGS1	NC_037341.1 (23034273..23070127, complement) NC_037341.1 (23070145..23095949)	transmembrane protein 68 trimethylguanosine synthase 1
	14	21571_23883806_23934806_GGAGAAAG	23909306	0	H	N	0.107	100000	2.80235e-07	no
	14	21573_24115422_24276214_AGGGAGAAAGGGAGGAGGAGAGAGAAAACAAAGAAGAG	24195818	0	H	N	0.107	100000	5.57085e-08	no
	14	21587_24922753_24973324_AAGAGAGAAAG	24948038	0	H	N	0.163	100000	9.38351e-06	TOX	NC_037341.1 (24946881..25258596, complement)	thymocyte selection associated high mobility group box
	14	21589_25098364_25351733_GGGGAAGAGCGGGCAAAAAAGGAAGGAAGGAAAAGAGAAAGGAGGCAG	25225048	0	H	N	0.082	100000	3.48486e-07	TOX	NC_037341.1 (24946881..25258596, complement)	thymocyte selection associated high mobility group box
	14	21590_25354674_25401722_CGGAAGAAGG	25378198	0	H	N	0.054	100000	5.65786e-08	no
	14	21598_25857110_25982072_AGGAAAGGAGGAAGAAGAGAGACC	25919591	0	H	N	0.054	100000	2.42813e-07	CA8	NC_037341.1 (25953777..26038348, complement)	carbonic anhydrase 8
	14	21600_26080801_26091728_AAGGA	26086264	0	H	N	0.135	100000	1.05683e-07	no
	14	21605_27530649_27606017_CGGAAAGAAAACGACAAGG	27568333	0	H	N	0.094	100000	7.88284e-06	no
	14	21620_28585735_28717976_AAAAAGAAGGGAAGGAAAAAGAAGGCGAAAGAAAG	28651856	0	H	N	0.116	100000	1.25117e-07	no
	14	21633_29329322_29365626_GGACGAGAGGGA	29347474	0	H	N	0.241	100000	2.19739e-06	CYP7B1 (Projected HGNC Symbol)	ENSBTAG00000001299.5
	14	21656_31678815_31785149_GGAAAGAAAGAGAAAGCAGGAGCC	31731982	0	H	N	0.101	100000	5.32709e-07	CPA6	NC_037341.1 (31534465..31829259, complement)	carboxypeptidase A6
	14	21657_31786031_31833227_AAACACAAAAGGCAA	31809629	0	H	N	0.101	100000	5.32709e-07	CPA6	NC_037341.1 (31534465..31829259, complement)	carboxypeptidase A6
	14	21658_31838664_31854887_GGCAAG	31846776	0	H	N	0.099	100000	7.79065e-06	no
	14	21661_31947340_31962948_AACAAAAG	31955144	0	H	N	0.138	100000	7.41719e-06	no
	14	21665_32054276_32193345_CGCGGAAAGACGGAGAGGAAGAGGGGAAGGGAAAAGAGAAAGCGAAAGGAAAAGAAG	32123810	0	H	N	0.099	100000	1.40857e-06	PREX2	NC_037341.1 (31977415..32270936)	phosphatidylinositol-3,4,5-trisphosphate dependent Rac exchange factor 2
	14	21667_32569930_32612150_AGCAAAAAGGCA	32591040	0	H	N	0.134	100000	1.06452e-06	C14H8orf34	NC_037341.1 (32378240..32742709)	chromosome 14 C8orf34 homolog
	14	21668_32619764_32763583_AGGGCGGGCCAGAGCGAAAACAAAAGAAAGAAA	32691674	0	H	N	0.101	100000	1.70466e-07	C14H8orf34	NC_037341.1 (32378240..32742709)	chromosome 14 C8orf34 homolog
	14	21682_34098620_34141904_CAAGGAGAGGACAAAGG	34120262	0	H	N	0.113	100000	7.10808e-06	NCOA2	NC_037341.1 (33834871..34120645, complement)	nuclear receptor coactivator 2
	14	21735_40597982_40710519_AACGAGGAAGAGGAGAGGAGAA	40654250	0	H	N	0.078	100000	7.68843e-06	no
ld0.4	14	21257_4965399_5013561_AAGGACAAAGGGGAA	4989480	0	H	N	0.032	100000	4.05005e-07	no
	14	21271_5344932_5419923_AAACAAACAAGGCCAAAAGGGAGAGCAGAA	5382428	0	H	N	0.031	100000	1.04786e-06	no
	14	21281_5697048_5727221_AGCGGG	5712134	0	H	N	0.041	100000	4.51696e-07	no
	14	21300_6479873_6509675_AAAAAGAAAAG	6494774	0	H	N	0.034	100000	1.75414e-06	KHDRBS3	NC_037341.1 (6392309..6544746, complement)	KH RNA binding domain containing, signal transduction associated 3
	14	21301_6511319_6553732_GAGGGGCGAAGGAGACAAAA	6532526	0	H	N	0.037	100000	4.10264e-06	KHDRBS3	NC_037341.1 (6392309..6544746, complement)	KH RNA binding domain containing, signal transduction associated 3
	14	21303_6564732_6591381_CACAGGAA	6578056	0	H	N	0.038	100000	1.53008e-06	no
	14	21313_7137884_7238257_AAGAGCAGAGAACCGGAGGGCAAGGAGAAGGGGAAACAAAAG	7188070	0	H	N	0.033	100000	2.64811e-06	ZFAT	NC_037341.1 (7109945..7266726)	zinc finger and AT-hook domain containing
	14	21317_7351351_7428315_CAGAAAGGAAAAAGGGAG	7389833	0	H	N	0.033	100000	3.23356e-06	no
	14	21318_7431170_7529745_GCGGGAGGAGCGAAAAAGAGGGCCAGAG	7480458	0	H	N	0.034	100000	5.15546e-06	no
	14	21375_10246107_10315096_AAGGAGCAGCGAAGAA	10280602	0	H	N	0.032	100000	4.18999e-06	ASAP1	NC_037341.1 (10264574..10604312)	ArfGAP with SH3 domain, ankyrin repeat and PH domain 1
	14	21415_12219785_12258498_AAACGAGAAG	12239142	0	H	N	0.039	100000	6.4599e-06	no
	14	21422_12644611_12727219_AAAGGGAAAAGGAGAAGGGGACGGAA	12685915	0	H	N	0.039	100000	6.4599e-06	MYC	NC_037341.1 (12653171..12659616, complement)	MYC proto-oncogene, bHLH transcription factor
	14	21426_12964109_13169393_GAAAAACACGGAAGCAAAAAGAGGAAAAGGAG	13066751	0	H	N	0.041	100000	2.62679e-06	no
	14	21430_13318659_13406879_GGGCGAGACGGAGGA	13362769	0	H	N	0.041	100000	4.49461e-06	no
	14	21433_13483249_13588549_CCGAGGGCCCAGGAAGGAGGGGGG	13535899	0	H	N	0.039	100000	8.9469e-07	no
	14	21444_14361666_14441729_GAACGCGAAGGGAAGAGGACGGGAGGA	14401698	0	H	N	0.038	100000	8.58575e-07	no
	14	21447_15585398_15695738_GGGGAGACAAGGAGGACGGGACGGAGAAAAAGAA	15640568	0	H	N	0.036	100000	2.05386e-06	TATDN1 RNF139 TRMT12 TMEM65	NC_037341.1 (15560973..15592473) NC_037341.1 (15592983..15607722, complement) NC_037341.1 (15616492..15618384, complement) NC_037341.1 (15674944..15722010)	TatD DNase domain containing 1 ring finger protein 139 tRNA methyltransferase 12 homolog transmembrane protein 65
	14	21449_15732809_15793439_GACGGAAAGCAACA	15763124	0	H	N	0.042	100000	2.44629e-06	no
	14	21455_15916541_15956870_GAAGAAGAAGCGAAAA	15936706	0	H	N	0.045	100000	1.18855e-06	FER1L6	NC_037341.1 (15864187..16037574, complement)	fer-1 like family member 6
	14	21459_16036285_16069235_AAAGAAAAGAAGGGAAAGA	16052760	0	H	N	0.046	100000	8.73697e-07	no
	14	21462_16103560_16142894_CGGGAGAAAG	16123227	0	H	N	0.046	100000	8.73697e-07	FAM91A1	NC_037341.1 (16071631..16112796, complement)	family with sequence similarity 91 member A1
	14	21491_17568504_17748004_AAGAGAGCGAAGGCCAGAGCGGAGGAGGCAGAAAAAAGGAA	17658254	0	H	N	0.037	100000	3.30328e-07	no
	14	21496_17838810_17985809_AAAGAAAGAAAAAGGAGAACGGAGAAGAGCGGGGAAAAACAGAGA	17912310	0	H	N	0.037	100000	1.28851e-07	no
	14	21499_18117757_18394336_AGGAGAAGGAAGAAGAGGAGGAAAACGAAAGAAAGGAACAAAGAGACGAGAACAAGAAGAGAGA	18256046	0	H	N	0.038	100000	1.16478e-07	HAS2	NC_037341.1 (18093101..18125216)	hyaluronan synthase 2
	14	21503_18627415_18794528_GAGGAAGAAGAACAGCGCAAAAGA	18710972	0	H	N	0.04	100000	2.24879e-07	no
	14	21508_19216765_19425352_GGAAAGAGGGGAGAAGACAGAAGAGAGGAAGGGGAGAGCAAAGC	19321058	0	H	N	0.103	100000	3.76008e-06	SPIDR	NC_037341.1 (19130319..19406289, complement)	scaffold protein involved in DNA repair
	14	21509_19426465_19505336_AAGGGAAAAAGAGAGACAGGCG	19465900	0	H	N	0.103	100000	2.12881e-06	PRKDC	NC_037341.1 (19424288..19551125, complement)	protein kinase, DNA-activated, catalytic subunit
	14	21510_19507340_19647678_ACGGCAGGAAGAAAAAAAGGGAGGGAAGGAAGGGAACGACGGACAAGGGG	19577509	0	H	N	0.101	100000	1.47414e-06	PRKDC UBE2V2 MCM4	NC_037341.1 (19424288..19551125, complement) NC_037341.1 (19593065..19616299) NC_037341.1 (19551155..19563217)	protein kinase, DNA-activated, catalytic subunit ubiquitin conjugating enzyme E2 V2 minichromosome maintenance complex component 4
	14	21515_20185220_20255700_CGGGGCGAAGAGAGCAAG	20220460	0	H	N	0.103	100000	2.57036e-07	no
	14	21528_20622706_20647357_AAAAGAAAAAGGAGG	20635032	0	H	N	0.101	100000	4.03341e-06	SNTG1	NC_037341.1 (20283404..20699670)	syntrophin gamma 1
	14	21531_20723268_20826036_CAACGGAGGG	20774652	0	H	N	0.101	100000	1.30123e-06	no
	14	21532_20830230_21287635_AAAGAACAACGGGCGCAGAGAACAAGCAACCACAGGGAACGGAGCCGAAAGGAGCGCCCAAAAAGGGAAGAGAACAGGAGGCGGGAGAAGAAAGAAAAGGAGAAGAAAAGGAAAGGGAAGACGGGCGGAAGGAAAGGGGCCAG	21058932	0	H	N	0.101	100000	1.96604e-06	PCMTD1 ST18	NC_037341.1 (21013451..21062182, complement) NC_037341.1 (21158095..21248959, complement)	protein-L-isoaspartate (D-aspartate) O-methyltransferase domain containing 1 ST18 C2H2C-type zinc finger transcription factor
	14	21533_21316029_21343649_AAGGCA	21329839	0	H	N	0.102	100000	1.02388e-06	no
	14	21534_21358853_21442069_CAGGAAAGGGGGGGGGGCA	21400461	0	H	N	0.109	100000	1.91815e-06	no
	14	21535_21446034_21473845_AAGGAGGAC	21459940	0	H	N	0.104	100000	1.05375e-06	no
	14	21536_21476868_21522612_AGAAGAGGAAAG	21499740	0	H	N	0.215	100000	4.72977e-06	RB1CC1	NC_037341.1 (21492812..21533007, complement)	RB1 inducible coiled-coil 1
	14	21537_21526848_21617597_GAGACGGGAAGGGCG	21572222	0	H	N	0.122	100000	3.589e-06	NPBWR1	NC_037341.1 (21608255..21609250)	neuropeptides B and W receptor 1
	14	21542_21916401_22046782_CGGCGGCGCAAAACGGGACGAAGGA	21981592	0	H	N	0.102	100000	7.85212e-07	RGS20 TCEA1 LYPLA1 MRPL15	NC_037341.1 (21924527..21955493) NC_037341.1 (21961031..21989988, complement) NC_037341.1 (21993390..22011142, complement) NC_037341.1 (22011237..22023134)	regulator of G protein signaling 20 transcription elongation factor A1 lysophospholipase 1 mitochondrial ribosomal protein L15
	14	21543_22056082_22102675_AAGGAGACGG	22079378	0	H	N	0.103	100000	4.0432e-07	no
	14	21546_22164735_22226073_CGAGAGCGACGG	22195404	0	H	N	0.038	100000	9.61929e-08	no
	14	21547_22234229_22290022_AGGGGAAAGAAAAAAGA	22262126	0	H	N	0.038	100000	1.69801e-07	no
	14	21563_23057927_23119024_AAGGAAGAGAGAAGGAAGGGA	23088476	0	H	N	0.107	100000	1.22988e-06	TMEM68 TGS1	NC_037341.1 (23034273..23070127, complement) NC_037341.1 (23070145..23095949)	transmembrane protein 68 trimethylguanosine synthase 1
	14	21571_23883806_23934806_GGAGAAAG	23909306	0	H	N	0.107	100000	5.35283e-07	no
	14	21573_24115422_24276214_AGGGAGAAAGGGAGGAGGAGAGAGAAAACAAAGAAGAG	24195818	0	H	N	0.107	100000	9.50157e-08	no
	14	21589_25098364_25351733_GGGGAAGAGCGGGCAAAAAAGGAAGGAAGGAAAAGAGAAAGGAGGCAG	25225048	0	H	N	0.082	100000	3.46995e-07	TOX	NC_037341.1 (24946881..25258596, complement)	thymocyte selection associated high mobility group box
	14	21590_25354674_25401722_CGGAAGAAGG	25378198	0	H	N	0.054	100000	7.64272e-08	no
	14	21598_25857110_25982072_AGGAAAGGAGGAAGAAGAGAGACC	25919591	0	H	N	0.054	100000	2.96264e-07	CA8	NC_037341.1 (25953777..26038348, complement)	carbonic anhydrase 8
	14	21600_26080801_26091728_AAGGA	26086264	0	H	N	0.135	100000	1.65177e-07	no
	14	21620_28585735_28717976_AAAAAGAAGGGAAGGAAAAAGAAGGCGAAAGAAAG	28651856	0	H	N	0.116	100000	2.20436e-07	no
	14	21633_29329322_29365626_GGACGAGAGGGA	29347474	0	H	N	0.241	100000	2.46115e-06	CYP7B1 (Projected HGNC Symbol)	ENSBTAG00000001299.5
	14	21656_31678815_31785149_GGAAAGAAAGAGAAAGCAGGAGCC	31731982	0	H	N	0.101	100000	7.91075e-07	CPA6	NC_037341.1 (31534465..31829259, complement)	carboxypeptidase A6
	14	21657_31786031_31833227_AAACACAAAAGGCAA	31809629	0	H	N	0.101	100000	7.91075e-07	CPA6	NC_037341.1 (31534465..31829259, complement)	carboxypeptidase A6
	14	21661_31947340_31962948_AACAAAAG	31955144	0	H	N	0.138	100000	9.96752e-06	no
	14	21665_32054276_32193345_CGCGGAAAGACGGAGAGGAAGAGGGGAAGGGAAAAGAGAAAGCGAAAGGAAAAGAAG	32123810	0	H	N	0.099	100000	2.23729e-06	PREX2	NC_037341.1 (31977415..32270936)	phosphatidylinositol-3,4,5-trisphosphate dependent Rac exchange factor 2
	14	21667_32569930_32612150_AGCAAAAAGGCA	32591040	0	H	N	0.134	100000	1.74043e-06	C14H8orf34	NC_037341.1 (32378240..32742709)	chromosome 14 C8orf34 homolog
	14	21668_32619764_32763583_AGGGCGGGCCAGAGCGAAAACAAAAGAAAGAAA	32691674	0	H	N	0.101	100000	2.66667e-07	C14H8orf34	NC_037341.1 (32378240..32742709)	chromosome 14 C8orf34 homolog
ld 0.5	14	21257_4965399_5013561_AAGGACAAAGGGGAA	4989480	0	H	N	0.032	100000	7.35138e-07	no
	14	21271_5344932_5419923_AAACAAACAAGGCCAAAAGGGAGAGCAGAA	5382428	0	H	N	0.031	100000	1.58485e-06	no
	14	21281_5697048_5727221_AGCGGG	5712134	0	H	N	0.041	100000	5.65999e-07	no
	14	21300_6479873_6509675_AAAAAGAAAAG	6494774	0	H	N	0.034	100000	2.25134e-06	KHDRBS3	NC_037341.1 (6392309..6544746, complement)	KH RNA binding domain containing, signal transduction associated 3
	14	21301_6511319_6553732_GAGGGGCGAAGGAGACAAAA	6532526	0	H	N	0.037	100000	5.13802e-06	KHDRBS3	NC_037341.1 (6392309..6544746, complement)	KH RNA binding domain containing, signal transduction associated 3
	14	21303_6564732_6591381_CACAGGAA	6578056	0	H	N	0.038	100000	2.2827e-06	no
	14	21313_7137884_7238257_AAGAGCAGAGAACCGGAGGGCAAGGAGAAGGGGAAACAAAAG	7188070	0	H	N	0.033	100000	3.65511e-06	ZFAT	NC_037341.1 (7109945..7266726)	zinc finger and AT-hook domain containing
	14	21317_7351351_7428315_CAGAAAGGAAAAAGGGAG	7389833	0	H	N	0.033	100000	5.40577e-06	no
	14	21318_7431170_7529745_GCGGGAGGAGCGAAAAAGAGGGCCAGAG	7480458	0	H	N	0.034	100000	8.89295e-06	no
	14	21375_10246107_10315096_AAGGAGCAGCGAAGAA	10280602	0	H	N	0.032	100000	6.12856e-06	ASAP1	NC_037341.1 (10264574..10604312)	ArfGAP with SH3 domain, ankyrin repeat and PH domain 1
	14	21415_12219785_12258498_AAACGAGAAG	12239142	0	H	N	0.039	100000	6.03788e-06	no
	14	21422_12644611_12727219_AAAGGGAAAAGGAGAAGGGGACGGAA	12685915	0	H	N	0.039	100000	6.03788e-06	MYC	NC_037341.1 (12653171..12659616, complement)	MYC proto-oncogene, bHLH transcription factor
	14	21426_12964109_13169393_GAAAAACACGGAAGCAAAAAGAGGAAAAGGAG	13066751	0	H	N	0.041	100000	2.77001e-06	no
	14	21430_13318659_13406879_GGGCGAGACGGAGGA	13362769	0	H	N	0.041	100000	4.46351e-06	no
	14	21433_13483249_13588549_CCGAGGGCCCAGGAAGGAGGGGGG	13535899	0	H	N	0.039	100000	8.76896e-07	no
	14	21444_14361666_14441729_GAACGCGAAGGGAAGAGGACGGGAGGA	14401698	0	H	N	0.038	100000	7.39698e-07	no
	14	21447_15585398_15695738_GGGGAGACAAGGAGGACGGGACGGAGAAAAAGAA	15640568	0	H	N	0.036	100000	2.26542e-06	TATDN1 RNF139 TRMT12 TMEM65	NC_037341.1 (15560973..15592473) NC_037341.1 (15592983..15607722, complement) NC_037341.1 (15616492..15618384, complement) NC_037341.1 (15674944..15722010)	TatD DNase domain containing 1 ring finger protein 139 tRNA methyltransferase 12 homolog transmembrane protein 65
	14	21449_15732809_15793439_GACGGAAAGCAACA	15763124	0	H	N	0.042	100000	2.14365e-06	no
	14	21455_15916541_15956870_GAAGAAGAAGCGAAAA	15936706	0	H	N	0.045	100000	1.14588e-06	FER1L6	NC_037341.1 (15864187..16037574, complement)	fer-1 like family member 6
	14	21459_16036285_16069235_AAAGAAAAGAAGGGAAAGA	16052760	0	H	N	0.046	100000	8.13707e-07	no
	14	21462_16103560_16142894_CGGGAGAAAG	16123227	0	H	N	0.046	100000	8.13707e-07	FAM91A1	NC_037341.1 (16071631..16112796, complement)	family with sequence similarity 91 member A1
	14	21491_17568504_17748004_AAGAGAGCGAAGGCCAGAGCGGAGGAGGCAGAAAAAAGGAA	17658254	0	H	N	0.037	100000	3.25675e-07	no
	14	21496_17838810_17985809_AAAGAAAGAAAAAGGAGAACGGAGAAGAGCGGGGAAAAACAGAGA	17912310	0	H	N	0.037	100000	1.38089e-07	no
	14	21499_18117757_18394336_AGGAGAAGGAAGAAGAGGAGGAAAACGAAAGAAAGGAACAAAGAGACGAGAACAAGAAGAGAGA	18256046	0	H	N	0.038	100000	1.32671e-07	HAS2	NC_037341.1 (18093101..18125216)	hyaluronan synthase 2
	14	21503_18627415_18794528_GAGGAAGAAGAACAGCGCAAAAGA	18710972	0	H	N	0.04	100000	2.34206e-07	no
	14	21508_19216765_19425352_GGAAAGAGGGGAGAAGACAGAAGAGAGGAAGGGGAGAGCAAAGC	19321058	0	H	N	0.103	100000	3.2966e-06	SPIDR	NC_037341.1 (19130319..19406289, complement)	scaffold protein involved in DNA repair
	14	21509_19426465_19505336_AAGGGAAAAAGAGAGACAGGCG	19465900	0	H	N	0.103	100000	1.94425e-06	PRKDC	NC_037341.1 (19424288..19551125, complement)	protein kinase, DNA-activated, catalytic subunit
	14	21510_19507340_19647678_ACGGCAGGAAGAAAAAAAGGGAGGGAAGGAAGGGAACGACGGACAAGGGG	19577509	0	H	N	0.101	100000	1.40961e-06	PRKDC UBE2V2 MCM4	NC_037341.1 (19424288..19551125, complement) NC_037341.1 (19593065..19616299) NC_037341.1 (19551155..19563217)	protein kinase, DNA-activated, catalytic subunit ubiquitin conjugating enzyme E2 V2 minichromosome maintenance complex component 4
	14	21515_20185220_20255700_CGGGGCGAAGAGAGCAAG	20220460	0	H	N	0.103	100000	1.87013e-07	no
	14	21528_20622706_20647357_AAAAGAAAAAGGAGG	20635032	0	H	N	0.101	100000	3.02433e-06	SNTG1	NC_037341.1 (20283404..20699670)	syntrophin gamma 1
	14	21531_20723268_20826036_CAACGGAGGG	20774652	0	H	N	0.101	100000	1.02392e-06	no
	14	21532_20830230_21287635_AAAGAACAACGGGCGCAGAGAACAAGCAACCACAGGGAACGGAGCCGAAAGGAGCGCCCAAAAAGGGAAGAGAACAGGAGGCGGGAGAAGAAAGAAAAGGAGAAGAAAAGGAAAGGGAAGACGGGCGGAAGGAAAGGGGCCAG	21058932	0	H	N	0.101	100000	1.60239e-06	PCMTD1 ST18	NC_037341.1 (21013451..21062182, complement) NC_037341.1 (21158095..21248959, complement)	protein-L-isoaspartate (D-aspartate) O-methyltransferase domain containing 1 ST18 C2H2C-type zinc finger transcription factor
	14	21533_21316029_21343649_AAGGCA	21329839	0	H	N	0.102	100000	8.48111e-07	no
	14	21534_21358853_21442069_CAGGAAAGGGGGGGGGGCA	21400461	0	H	N	0.109	100000	1.53451e-06	no
	14	21535_21446034_21473845_AAGGAGGAC	21459940	0	H	N	0.104	100000	9.13535e-07	no
	14	21536_21476868_21522612_AGAAGAGGAAAG	21499740	0	H	N	0.215	100000	4.63911e-06	RB1CC1	NC_037341.1 (21492812..21533007, complement)	RB1 inducible coiled-coil 1
	14	21537_21526848_21617597_GAGACGGGAAGGGCG	21572222	0	H	N	0.122	100000	3.66879e-06	NPBWR1	NC_037341.1 (21608255..21609250)	neuropeptides B and W receptor 1
	14	21542_21916401_22046782_CGGCGGCGCAAAACGGGACGAAGGA	21981592	0	H	N	0.102	100000	5.97824e-07	RGS20 TCEA1 LYPLA1 MRPL15	NC_037341.1 (21924527..21955493) NC_037341.1 (21961031..21989988, complement) NC_037341.1 (21993390..22011142, complement) NC_037341.1 (22011237..22023134)	regulator of G protein signaling 20 transcription elongation factor A1 lysophospholipase 1 mitochondrial ribosomal protein L15
	14	21543_22056082_22102675_AAGGAGACGG	22079378	0	H	N	0.103	100000	3.13122e-07	no
	14	21546_22164735_22226073_CGAGAGCGACGG	22195404	0	H	N	0.038	100000	9.55883e-08	no
	14	21547_22234229_22290022_AGGGGAAAGAAAAAAGA	22262126	0	H	N	0.038	100000	1.64339e-07	no
	14	21563_23057927_23119024_AAGGAAGAGAGAAGGAAGGGA	23088476	0	H	N	0.107	100000	8.88728e-07	TMEM68 TGS1	NC_037341.1 (23034273..23070127, complement) NC_037341.1 (23070145..23095949)	transmembrane protein 68 trimethylguanosine synthase 1
	14	21571_23883806_23934806_GGAGAAAG	23909306	0	H	N	0.107	100000	4.09196e-07	no
	14	21573_24115422_24276214_AGGGAGAAAGGGAGGAGGAGAGAGAAAACAAAGAAGAG	24195818	0	H	N	0.107	100000	8.15044e-08	no
	14	21589_25098364_25351733_GGGGAAGAGCGGGCAAAAAAGGAAGGAAGGAAAAGAGAAAGGAGGCAG	25225048	0	H	N	0.082	100000	4.3302e-07	TOX	NC_037341.1 (24946881..25258596, complement)	thymocyte selection associated high mobility group box
	14	21590_25354674_25401722_CGGAAGAAGG	25378198	0	H	N	0.054	100000	7.68305e-08	no
	14	21598_25857110_25982072_AGGAAAGGAGGAAGAAGAGAGACC	25919591	0	H	N	0.054	100000	3.18671e-07	CA8	NC_037341.1 (25953777..26038348, complement)	carbonic anhydrase 8
	14	21600_26080801_26091728_AAGGA	26086264	0	H	N	0.135	100000	1.4536e-07	no
	14	21620_28585735_28717976_AAAAAGAAGGGAAGGAAAAAGAAGGCGAAAGAAAG	28651856	0	H	N	0.116	100000	2.54256e-07	no
	14	21633_29329322_29365626_GGACGAGAGGGA	29347474	0	H	N	0.241	100000	2.42035e-06	CYP7B1 (Projected HGNC Symbol)	ENSBTAG00000001299.5
	14	21656_31678815_31785149_GGAAAGAAAGAGAAAGCAGGAGCC	31731982	0	H	N	0.101	100000	5.67489e-07	CPA6	NC_037341.1 (31534465..31829259, complement)	carboxypeptidase A6
	14	21657_31786031_31833227_AAACACAAAAGGCAA	31809629	0	H	N	0.101	100000	5.67489e-07	CPA6	NC_037341.1 (31534465..31829259, complement)	carboxypeptidase A6
	14	21661_31947340_31962948_AACAAAAG	31955144	0	H	N	0.138	100000	6.64905e-06	no
	14	21665_32054276_32193345_CGCGGAAAGACGGAGAGGAAGAGGGGAAGGGAAAAGAGAAAGCGAAAGGAAAAGAAG	32123810	0	H	N	0.099	100000	1.62727e-06	PREX2	NC_037341.1 (31977415..32270936)	phosphatidylinositol-3,4,5-trisphosphate dependent Rac exchange factor 2
	14	21667_32569930_32612150_AGCAAAAAGGCA	32591040	0	H	N	0.134	100000	1.26633e-06	C14H8orf34	NC_037341.1 (32378240..32742709)	chromosome 14 C8orf34 homolog
	14	21668_32619764_32763583_AGGGCGGGCCAGAGCGAAAACAAAAGAAAGAAA	32691674	0	H	N	0.101	100000	1.77496e-07	C14H8orf34	NC_037341.1 (32378240..32742709)	chromosome 14 C8orf34 homolog
	14	21682_34098620_34141904_CAAGGAGAGGACAAAGG	34120262	0	H	N	0.113	100000	9.09483e-06	no
	14	21735_40597982_40710519_AACGAGGAAGAGGAGAGGAGAA	40654250	0	H	N	0.078	100000	9.40182e-06	NCOA2	NC_037341.1 (33834871..34120645, complement)	nuclear receptor coactivator 2
ld 0.6	14	21257_4965399_5013561_AAGGACAAAGGGGAA	4989480	0	H	N	0.032	100000	6.62237e-07	no
	14	21271_5344932_5419923_AAACAAACAAGGCCAAAAGGGAGAGCAGAA	5382428	0	H	N	0.031	100000	1.45903e-06	no
	14	21281_5697048_5727221_AGCGGG	5712134	0	H	N	0.041	100000	5.84854e-07	no
	14	21300_6479873_6509675_AAAAAGAAAAG	6494774	0	H	N	0.034	100000	2.31136e-06	KHDRBS3	NC_037341.1 (6392309..6544746, complement)	KH RNA binding domain containing, signal transduction associated 3
	14	21301_6511319_6553732_GAGGGGCGAAGGAGACAAAA	6532526	0	H	N	0.037	100000	5.59521e-06	KHDRBS3	NC_037341.1 (6392309..6544746, complement)	KH RNA binding domain containing, signal transduction associated 3
	14	21303_6564732_6591381_CACAGGAA	6578056	0	H	N	0.038	100000	2.36336e-06	no
	14	21313_7137884_7238257_AAGAGCAGAGAACCGGAGGGCAAGGAGAAGGGGAAACAAAAG	7188070	0	H	N	0.033	100000	3.64394e-06	ZFAT	NC_037341.1 (7109945..7266726)	zinc finger and AT-hook domain containing
	14	21317_7351351_7428315_CAGAAAGGAAAAAGGGAG	7389833	0	H	N	0.033	100000	4.98066e-06	no
	14	21318_7431170_7529745_GCGGGAGGAGCGAAAAAGAGGGCCAGAG	7480458	0	H	N	0.034	100000	7.6855e-06	no
	14	21375_10246107_10315096_AAGGAGCAGCGAAGAA	10280602	0	H	N	0.032	100000	5.46047e-06	ASAP1	NC_037341.1 (10264574..10604312)	ArfGAP with SH3 domain, ankyrin repeat and PH domain 1
	14	21415_12219785_12258498_AAACGAGAAG	12239142	0	H	N	0.039	100000	5.87821e-06	no
	14	21422_12644611_12727219_AAAGGGAAAAGGAGAAGGGGACGGAA	12685915	0	H	N	0.039	100000	5.87821e-06	MYC	NC_037341.1 (12653171..12659616, complement)	MYC proto-oncogene, bHLH transcription factor
	14	21426_12964109_13169393_GAAAAACACGGAAGCAAAAAGAGGAAAAGGAG	13066751	0	H	N	0.041	100000	2.24905e-06	no
	14	21430_13318659_13406879_GGGCGAGACGGAGGA	13362769	0	H	N	0.041	100000	3.28135e-06	no
	14	21433_13483249_13588549_CCGAGGGCCCAGGAAGGAGGGGGG	13535899	0	H	N	0.039	100000	7.31954e-07	no
	14	21444_14361666_14441729_GAACGCGAAGGGAAGAGGACGGGAGGA	14401698	0	H	N	0.038	100000	6.50667e-07	no
	14	21447_15585398_15695738_GGGGAGACAAGGAGGACGGGACGGAGAAAAAGAA	15640568	0	H	N	0.036	100000	2.18656e-06	TATDN1 RNF139 TRMT12 TMEM65	NC_037341.1 (15560973..15592473) NC_037341.1 (15592983..15607722, complement) NC_037341.1 (15616492..15618384, complement) NC_037341.1 (15674944..15722010)	TatD DNase domain containing 1 ring finger protein 139 tRNA methyltransferase 12 homolog transmembrane protein 65
	14	21449_15732809_15793439_GACGGAAAGCAACA	15763124	0	H	N	0.042	100000	1.58754e-06	no
	14	21455_15916541_15956870_GAAGAAGAAGCGAAAA	15936706	0	H	N	0.045	100000	9.53493e-07	FER1L6	NC_037341.1 (15864187..16037574, complement)	fer-1 like family member 6
	14	21459_16036285_16069235_AAAGAAAAGAAGGGAAAGA	16052760	0	H	N	0.046	100000	7.36162e-07	no
	14	21462_16103560_16142894_CGGGAGAAAG	16123227	0	H	N	0.046	100000	7.36162e-07	FAM91A1	NC_037341.1 (16071631..16112796, complement)	family with sequence similarity 91 member A1
	14	21491_17568504_17748004_AAGAGAGCGAAGGCCAGAGCGGAGGAGGCAGAAAAAAGGAA	17658254	0	H	N	0.037	100000	2.62505e-07	no
	14	21496_17838810_17985809_AAAGAAAGAAAAAGGAGAACGGAGAAGAGCGGGGAAAAACAGAGA	17912310	0	H	N	0.037	100000	1.19316e-07	no
	14	21499_18117757_18394336_AGGAGAAGGAAGAAGAGGAGGAAAACGAAAGAAAGGAACAAAGAGACGAGAACAAGAAGAGAGA	18256046	0	H	N	0.038	100000	1.15068e-07	HAS2	NC_037341.1 (18093101..18125216)	hyaluronan synthase 2
	14	21503_18627415_18794528_GAGGAAGAAGAACAGCGCAAAAGA	18710972	0	H	N	0.04	100000	2.00071e-07	no
	14	21508_19216765_19425352_GGAAAGAGGGGAGAAGACAGAAGAGAGGAAGGGGAGAGCAAAGC	19321058	0	H	N	0.103	100000	2.20006e-06	SPIDR	NC_037341.1 (19130319..19406289, complement)	scaffold protein involved in DNA repair
	14	21509_19426465_19505336_AAGGGAAAAAGAGAGACAGGCG	19465900	0	H	N	0.103	100000	1.09402e-06	PRKDC	NC_037341.1 (19424288..19551125, complement)	protein kinase, DNA-activated, catalytic subunit
	14	21510_19507340_19647678_ACGGCAGGAAGAAAAAAAGGGAGGGAAGGAAGGGAACGACGGACAAGGGG	19577509	0	H	N	0.101	100000	8.28553e-07	PRKDC	NC_037341.1 (19424288..19551125, complement)	protein kinase, DNA-activated, catalytic subunit
	14	21515_20185220_20255700_CGGGGCGAAGAGAGCAAG	20220460	0	H	N	0.103	100000	1.25088e-07	no
	14	21528_20622706_20647357_AAAAGAAAAAGGAGG	20635032	0	H	N	0.101	100000	1.70479e-06	SNTG1	NC_037341.1 (20283404..20699670)	syntrophin gamma 1
	14	21531_20723268_20826036_CAACGGAGGG	20774652	0	H	N	0.101	100000	6.10647e-07	no
	14	21532_20830230_21287635_AAAGAACAACGGGCGCAGAGAACAAGCAACCACAGGGAACGGAGCCGAAAGGAGCGCCCAAAAAGGGAAGAGAACAGGAGGCGGGAGAAGAAAGAAAAGGAGAAGAAAAGGAAAGGGAAGACGGGCGGAAGGAAAGGGGCCAG	21058932	0	H	N	0.101	100000	9.4589e-07	PCMTD1 ST18	NC_037341.1 (21013451..21062182, complement) NC_037341.1 (21158095..21248959, complement)	protein-L-isoaspartate (D-aspartate) O-methyltransferase domain containing 1 ST18 C2H2C-type zinc finger transcription factor
	14	21533_21316029_21343649_AAGGCA	21329839	0	H	N	0.102	100000	4.9959e-07	no
	14	21534_21358853_21442069_CAGGAAAGGGGGGGGGGCA	21400461	0	H	N	0.109	100000	9.37322e-07	no
	14	21535_21446034_21473845_AAGGAGGAC	21459940	0	H	N	0.104	100000	4.87143e-07	no
	14	21536_21476868_21522612_AGAAGAGGAAAG	21499740	0	H	N	0.215	100000	3.00814e-06	RB1CC1	NC_037341.1 (21492812..21533007, complement)	RB1 inducible coiled-coil 1
	14	21537_21526848_21617597_GAGACGGGAAGGGCG	21572222	0	H	N	0.122	100000	1.83987e-06	NPBWR1	NC_037341.1 (21608255..21609250)	neuropeptides B and W receptor 1
	14	21542_21916401_22046782_CGGCGGCGCAAAACGGGACGAAGGA	21981592	0	H	N	0.102	100000	3.22006e-07	RGS20 TCEA1 LYPLA1 MRPL15	NC_037341.1 (21924527..21955493) NC_037341.1 (21961031..21989988, complement) NC_037341.1 (21993390..22011142, complement) NC_037341.1 (22011237..22023134)	regulator of G protein signaling 20 transcription elongation factor A1 lysophospholipase 1 mitochondrial ribosomal protein L15
	14	21543_22056082_22102675_AAGGAGACGG	22079378	0	H	N	0.103	100000	1.6863e-07	no
	14	21546_22164735_22226073_CGAGAGCGACGG	22195404	0	H	N	0.038	100000	6.01569e-08	no
	14	21547_22234229_22290022_AGGGGAAAGAAAAAAGA	22262126	0	H	N	0.038	100000	1.05697e-07	no
	14	21563_23057927_23119024_AAGGAAGAGAGAAGGAAGGGA	23088476	0	H	N	0.107	100000	5.0716e-07	TMEM68 TGS1	NC_037341.1 (23034273..23070127, complement) NC_037341.1 (23070145..23095949)	transmembrane protein 68 trimethylguanosine synthase 1
	14	21571_23883806_23934806_GGAGAAAG	23909306	0	H	N	0.107	100000	2.30062e-07	no
	14	21587_24922753_24973324_AAGAGAGAAAG	24948038	0	H	N	0.163	100000	8.91267e-06	TOX	NC_037341.1 (24946881..25258596, complement)	thymocyte selection associated high mobility group box
	14	21589_25098364_25351733_GGGGAAGAGCGGGCAAAAAAGGAAGGAAGGAAAAGAGAAAGGAGGCAG	25225048	0	H	N	0.082	100000	3.92158e-07	TOX	NC_037341.1 (24946881..25258596, complement)	thymocyte selection associated high mobility group box
	14	21590_25354674_25401722_CGGAAGAAGG	25378198	0	H	N	0.054	100000	6.68966e-08	no
	14	21598_25857110_25982072_AGGAAAGGAGGAAGAAGAGAGACC	25919591	0	H	N	0.054	100000	2.5746e-07	CA8	NC_037341.1 (25953777..26038348, complement)	carbonic anhydrase 8
	14	21600_26080801_26091728_AAGGA	26086264	0	H	N	0.135	100000	8.22015e-08	no
	14	21620_28585735_28717976_AAAAAGAAGGGAAGGAAAAAGAAGGCGAAAGAAAG	28651856	0	H	N	0.116	100000	1.71352e-07	no
	14	21633_29329322_29365626_GGACGAGAGGGA	29347474	0	H	N	0.241	100000	1.87816e-06	CYP7B1 (Projected HGNC Symbol)	ENSBTAG00000001299.5
	14	21656_31678815_31785149_GGAAAGAAAGAGAAAGCAGGAGCC	31731982	0	H	N	0.101	100000	3.70299e-07	CPA6	NC_037341.1 (31534465..31829259, complement)	carboxypeptidase A6
	14	21657_31786031_31833227_AAACACAAAAGGCAA	31809629	0	H	N	0.101	100000	3.70299e-07	CPA6	NC_037341.1 (31534465..31829259, complement)	carboxypeptidase A6
	14	21658_31838664_31854887_GGCAAG	31846776	0	H	N	0.099	100000	6.5158e-06	no
	14	21661_31947340_31962948_AACAAAAG	31955144	0	H	N	0.138	100000	4.2443e-06	no
	14	21665_32054276_32193345_CGCGGAAAGACGGAGAGGAAGAGGGGAAGGGAAAAGAGAAAGCGAAAGGAAAAGAAG	32123810	0	H	N	0.099	100000	1.01787e-06	PREX2	NC_037341.1 (31977415..32270936)	phosphatidylinositol-3,4,5-trisphosphate dependent Rac exchange factor 2
	14	21667_32569930_32612150_AGCAAAAAGGCA	32591040	0	H	N	0.134	100000	8.62366e-07	C14H8orf34	NC_037341.1 (32378240..32742709)	chromosome 14 C8orf34 homolog
	14	21668_32619764_32763583_AGGGCGGGCCAGAGCGAAAACAAAAGAAAGAAA	32691674	0	H	N	0.101	100000	1.11248e-07	C14H8orf34	NC_037341.1 (32378240..32742709)	chromosome 14 C8orf34 homolog
	14	21682_34098620_34141904_CAAGGAGAGGACAAAGG	34120262	0	H	N	0.113	100000	7.7031e-06	NCOA2	NC_037341.1 (33834871..34120645, complement)	nuclear receptor coactivator 2
	14	21735_40597982_40710519_AACGAGGAAGAGGAGAGGAGAA	40654250	0	H	N	0.078	100000	4.77814e-06	no
ld 0.7	14	21257_4965399_5013561_AAGGACAAAGGGGAA	4989480	0	H	N	0.032	100000	7.56355e-07	no
	14	21271_5344932_5419923_AAACAAACAAGGCCAAAAGGGAGAGCAGAA	5382428	0	H	N	0.031	100000	1.6573e-06	no
	14	21281_5697048_5727221_AGCGGG	5712134	0	H	N	0.041	100000	5.29906e-07	no
	14	21300_6479873_6509675_AAAAAGAAAAG	6494774	0	H	N	0.034	100000	2.32762e-06	KHDRBS3	NC_037341.1 (6392309..6544746, complement)	KH RNA binding domain containing, signal transduction associated 3
	14	21301_6511319_6553732_GAGGGGCGAAGGAGACAAAA	6532526	0	H	N	0.037	100000	5.89773e-06	KHDRBS3	NC_037341.1 (6392309..6544746, complement)	KH RNA binding domain containing, signal transduction associated 3
	14	21303_6564732_6591381_CACAGGAA	6578056	0	H	N	0.038	100000	2.71586e-06
	14	21313_7137884_7238257_AAGAGCAGAGAACCGGAGGGCAAGGAGAAGGGGAAACAAAAG	7188070	0	H	N	0.033	100000	4.18169e-06	ZFAT	NC_037341.1 (7109945..7266726)	zinc finger and AT-hook domain containing
	14	21317_7351351_7428315_CAGAAAGGAAAAAGGGAG	7389833	0	H	N	0.033	100000	5.75601e-06	no
	14	21318_7431170_7529745_GCGGGAGGAGCGAAAAAGAGGGCCAGAG	7480458	0	H	N	0.034	100000	9.81206e-06	no
	14	21375_10246107_10315096_AAGGAGCAGCGAAGAA	10280602	0	H	N	0.032	100000	5.3629e-06	ASAP1	NC_037341.1 (10264574..10604312)	ArfGAP with SH3 domain, ankyrin repeat and PH domain 1
	14	21415_12219785_12258498_AAACGAGAAG	12239142	0	H	N	0.039	100000	4.74143e-06	no
	14	21422_12644611_12727219_AAAGGGAAAAGGAGAAGGGGACGGAA	12685915	0	H	N	0.039	100000	4.74143e-06	MYC	NC_037341.1 (12653171..12659616, complement)	MYC proto-oncogene, bHLH transcription factor
	14	21426_12964109_13169393_GAAAAACACGGAAGCAAAAAGAGGAAAAGGAG	13066751	0	H	N	0.041	100000	2.16589e-06	no
	14	21430_13318659_13406879_GGGCGAGACGGAGGA	13362769	0	H	N	0.041	100000	3.35034e-06	no
	14	21433_13483249_13588549_CCGAGGGCCCAGGAAGGAGGGGGG	13535899	0	H	N	0.039	100000	7.1343e-07	no
	14	21444_14361666_14441729_GAACGCGAAGGGAAGAGGACGGGAGGA	14401698	0	H	N	0.038	100000	6.62016e-07	no
	14	21447_15585398_15695738_GGGGAGACAAGGAGGACGGGACGGAGAAAAAGAA	15640568	0	H	N	0.036	100000	1.69228e-06	TATDN1 RNF139 TRMT12 TMEM65	NC_037341.1 (15560973..15592473) NC_037341.1 (15592983..15607722, complement) NC_037341.1 (15616492..15618384, complement) NC_037341.1 (15674944..15722010)	TatD DNase domain containing 1 ring finger protein 139 tRNA methyltransferase 12 homolog transmembrane protein 65
	14	21449_15732809_15793439_GACGGAAAGCAACA	15763124	0	H	N	0.042	100000	1.59309e-06	no
	14	21455_15916541_15956870_GAAGAAGAAGCGAAAA	15936706	0	H	N	0.045	100000	9.8945e-07	FER1L6	NC_037341.1 (15864187..16037574, complement)	fer-1 like family member 6
	14	21459_16036285_16069235_AAAGAAAAGAAGGGAAAGA	16052760	0	H	N	0.046	100000	8.11598e-07	no
	14	21462_16103560_16142894_CGGGAGAAAG	16123227	0	H	N	0.046	100000	8.11598e-07	FAM91A1	NC_037341.1 (16071631..16112796, complement)	family with sequence similarity 91 member A1
	14	21491_17568504_17748004_AAGAGAGCGAAGGCCAGAGCGGAGGAGGCAGAAAAAAGGAA	17658254	0	H	N	0.037	100000	2.77964e-07	no
	14	21496_17838810_17985809_AAAGAAAGAAAAAGGAGAACGGAGAAGAGCGGGGAAAAACAGAGA	17912310	0	H	N	0.037	100000	1.32133e-07	no
	14	21499_18117757_18394336_AGGAGAAGGAAGAAGAGGAGGAAAACGAAAGAAAGGAACAAAGAGACGAGAACAAGAAGAGAGA	18256046	0	H	N	0.038	100000	1.30053e-07	HAS2	NC_037341.1 (18093101..18125216)	hyaluronan synthase 2
	14	21503_18627415_18794528_GAGGAAGAAGAACAGCGCAAAAGA	18710972	0	H	N	0.04	100000	2.39974e-07	no
	14	21508_19216765_19425352_GGAAAGAGGGGAGAAGACAGAAGAGAGGAAGGGGAGAGCAAAGC	19321058	0	H	N	0.103	100000	3.26059e-06	SPIDR	NC_037341.1 (19130319..19406289, complement)	scaffold protein involved in DNA repair
	14	21509_19426465_19505336_AAGGGAAAAAGAGAGACAGGCG	19465900	0	H	N	0.103	100000	1.67365e-06	PRKDC	NC_037341.1 (19424288..19551125, complement)	protein kinase, DNA-activated, catalytic subunit
	14	21510_19507340_19647678_ACGGCAGGAAGAAAAAAAGGGAGGGAAGGAAGGGAACGACGGACAAGGGG	19577509	0	H	N	0.101	100000	1.28721e-06	PRKDC UBE2V2 MCM4	NC_037341.1 (19424288..19551125, complement) NC_037341.1 (19593065..19616299) NC_037341.1 (19551155..19563217)	protein kinase, DNA-activated, catalytic subunit ubiquitin conjugating enzyme E2 V2 minichromosome maintenance complex component 4
	14	21515_20185220_20255700_CGGGGCGAAGAGAGCAAG	20220460	0	H	N	0.103	100000	1.93497e-07	no
	14	21528_20622706_20647357_AAAAGAAAAAGGAGG	20635032	0	H	N	0.101	100000	3.31348e-06	SNTG1	NC_037341.1 (20283404..20699670)	syntrophin gamma 1
	14	21531_20723268_20826036_CAACGGAGGG	20774652	0	H	N	0.101	100000	1.13719e-06
	14	21532_20830230_21287635_AAAGAACAACGGGCGCAGAGAACAAGCAACCACAGGGAACGGAGCCGAAAGGAGCGCCCAAAAAGGGAAGAGAACAGGAGGCGGGAGAAGAAAGAAAAGGAGAAGAAAAGGAAAGGGAAGACGGGCGGAAGGAAAGGGGCCAG	21058932	0	H	N	0.101	100000	1.75478e-06	PCMTD1 ST18	NC_037341.1 (21013451..21062182, complement) NC_037341.1 (21158095..21248959, complement)	protein-L-isoaspartate (D-aspartate) O-methyltransferase domain containing 1 ST18 C2H2C-type zinc finger transcription factor
	14	21533_21316029_21343649_AAGGCA	21329839	0	H	N	0.102	100000	9.12426e-07	no
	14	21534_21358853_21442069_CAGGAAAGGGGGGGGGGCA	21400461	0	H	N	0.109	100000	1.5113e-06	PCMTD1 ST18 RB1CC1 NPBWR1 OPRK1	NC_037341.1 (21013451..21062182, complement) NC_037341.1 (21158095..21248959, complement) NC_037341.1 (21492812..21533007, complement) NC_037341.1 (21608255..21609250) NC_037341.1 (21714449..21737924, complement)	protein-L-isoaspartate (D-aspartate) O-methyltransferase domain containing 1 ST18 C2H2C-type zinc finger transcription factor RB1 inducible coiled-coil 1 neuropeptides B and W receptor 1 opioid receptor kappa 1
	14	21535_21446034_21473845_AAGGAGGAC	21459940	0	H	N	0.104	100000	9.06491e-07	RB1CC1	NC_037341.1 (21492812..21533007, complement)	RB1 inducible coiled-coil 1
	14	21536_21476868_21522612_AGAAGAGGAAAG	21499740	0	H	N	0.215	100000	4.84221e-06	RB1CC1	NC_037341.1 (21492812..21533007, complement)	RB1 inducible coiled-coil 1
	14	21537_21526848_21617597_GAGACGGGAAGGGCG	21572222	0	H	N	0.122	100000	3.54802e-06	NPBWR1	NC_037341.1 (21608255..21609250)	neuropeptides B and W receptor 1
	14	21542_21916401_22046782_CGGCGGCGCAAAACGGGACGAAGGA	21981592	0	H	N	0.102	100000	5.57296e-07	ATP6V1H RGS20 TCEA1 LYPLA1 MRPL15	NC_037341.1 (21853765..21927850, complement) NC_037341.1 (21924527..21955493) NC_037341.1 (21961031..21989988, complement) NC_037341.1 (21993390..22011142, complement) NC_037341.1 (22011237..22023134)	ATPase H+ transporting V1 subunit H regulator of G protein signaling 20 transcription elongation factor A1 lysophospholipase 1 mitochondrial ribosomal protein L15
	14	21543_22056082_22102675_AAGGAGACGG	22079378	0	H	N	0.103	100000	2.85703e-07	LYPLA1 MRPL15	NC_037341.1 (21993390..22011142, complement) NC_037341.1 (22011237..22023134)	lysophospholipase 1 mitochondrial ribosomal protein L15
	14	21546_22164735_22226073_CGAGAGCGACGG	22195404	0	H	N	0.038	100000	7.64547e-08	LYPLA1 MRPL15 RP1 SOX17	NC_037341.1 (21993390..22011142, complement) NC_037341.1 (22011237..22023134) NC_037341.1 (22335447..22344612) NC_037341.1 (22229926..22231726	lysophospholipase 1 mitochondrial ribosomal protein L15 RP1 axonemal microtubule associated SRY-box transcription factor 17
	14	21547_22234229_22290022_AGGGGAAAGAAAAAAGA	22262126	0	H	N	0.038	100000	1.35178e-07	no
	14	21563_23057927_23119024_AAGGAAGAGAGAAGGAAGGGA	23088476	0	H	N	0.107	100000	9.95451e-07	TMEM68	NC_037341.1 (23034273..23070127, complement)	transmembrane protein 68
	14	21571_23883806_23934806_GGAGAAAG	23909306	0	H	N	0.107	100000	4.39177e-07	no
	14	21573_24115422_24276214_AGGGAGAAAGGGAGGAGGAGAGAGAAAACAAAGAAGAG	24195818	0	H	N	0.107	100000	8.35793e-08	no
	14	21589_25098364_25351733_GGGGAAGAGCGGGCAAAAAAGGAAGGAAGGAAAAGAGAAAGGAGGCAG	25225048	0	H	N	0.082	100000	3.66791e-07	TOX	NC_037341.1 (24946881..25258596, complement)	thymocyte selection associated high mobility group box
	14	21590_25354674_25401722_CGGAAGAAGG	25378198	0	H	N	0.054	100000	7.77272e-08	no
	14	21598_25857110_25982072_AGGAAAGGAGGAAGAAGAGAGACC	25919591	0	H	N	0.054	100000	3.51088e-07	CA8	NC_037341.1 (25953777..26038348, complement)	carbonic anhydrase 8
	14	21600_26080801_26091728_AAGGA	26086264	0	H	N	0.135	100000	1.69773e-07	no
	14	21620_28585735_28717976_AAAAAGAAGGGAAGGAAAAAGAAGGCGAAAGAAAG	28651856	0	H	N	0.116	100000	3.96611e-07	no
	14	21633_29329322_29365626_GGACGAGAGGGA	29347474	0	H	N	0.241	100000	3.60403e-06	CYP7B1 (Projected HGNC Symbol)	ENSBTAG00000001299.5
	14	21656_31678815_31785149_GGAAAGAAAGAGAAAGCAGGAGCC	31731982	0	H	N	0.101	100000	1.03214e-06	CPA6	NC_037341.1 (31534465..31829259, complement)	carboxypeptidase A6
	14	21657_31786031_31833227_AAACACAAAAGGCAA	31809629	0	H	N	0.101	100000	1.03214e-06	CPA6	NC_037341.1 (31534465..31829259, complement)	carboxypeptidase A6
	14	21665_32054276_32193345_CGCGGAAAGACGGAGAGGAAGAGGGGAAGGGAAAAGAGAAAGCGAAAGGAAAAGAAG	32123810	0	H	N	0.099	100000	2.82498e-06	PREX2	NC_037341.1 (31977415..32270936)	phosphatidylinositol-3,4,5-trisphosphate dependent Rac exchange factor 2
	14	21667_32569930_32612150_AGCAAAAAGGCA	32591040	0	H	N	0.134	100000	1.81305e-06	C14H8orf34	NC_037341.1 (32378240..32742709)	chromosome 14 C8orf34 homolog
	14	21668_32619764_32763583_AGGGCGGGCCAGAGCGAAAACAAAAGAAAGAAA	32691674	0	H	N	0.101	100000	3.27567e-07	C14H8orf34	NC_037341.1 (32378240..32742709)	chromosome 14 C8orf34 homolog
len 5
Len 10	6	46018_44120001_44130001_AAAGAGG	44125001	0	H	N	0.103	100000	1.01387e-06	no
len 20	6	31635_44120001_44140001_AAAGAGGACCGA	44130001	0	H	N	0.103	100000	1.06641e-06	DHX15	NC_037333.1 (44133427..44187399, complement)	DEAH-box helicase 15
	14	66828_4960001_4980001_GAAGGA	4970001	0	H	N	0.037	100000	3.34858e-06	no
	14	66849_5380001_5400001_GGCCAAAAGG	5390001	0	H	N	0.031	100000	1.23595e-06	no
	14	66853_5460001_5480001_GACGGAAAAAAGG	5470001	0	H	N	0.039	100000	3.73229e-07	no
	14	66901_6440001_6460001_AAGAGCCAC	6450001	0	H	N	0.07	100000	3.88782e-06	KHDRBS3	NC_037341.1 (6392309..6544746, complement)	KH RNA binding domain containing, signal transduction associated 3
	14	66903_6480001_6500001_AAAAGAAA	6490001	0	H	N	0.035	100000	1.909e-06	KHDRBS3	NC_037341.1 (6392309..6544746, complement)	KH RNA binding domain containing, signal transduction associated 3
	14	66904_6500001_6520001_AGGAGG	6510001	0	H	N	0.037	100000	1.61868e-06	KHDRBS3	NC_037341.1 (6392309..6544746, complement)	KH RNA binding domain containing, signal transduction associated 3
	14	66907_6560001_6580001_AACACA	6570001	0	H	N	0.037	100000	2.12463e-06	no
	14	66924_6900001_6920001_CGGGGAG	6910001	0	H	N	0.049	100000	4.6609e-06	no
	14	66954_7500001_7520001_AGAGGGCCA	7510001	0	H	N	0.087	100000	4.31467e-06	no
	14	67327_16040001_16060001_AAGAAAAGA	16050001	0	H	N	0.046	100000	3.04869e-06	no
	14	67331_16120001_16140001_AGAA	16130001	0	H	N	0.047	100000	1.67143e-06	no
	14	67332_16140001_16160001_AGGACA	16150001	0	H	N	0.049	100000	4.21347e-06	ANXA13	NC_037341.1 (16143324..16159206)	annexin A13
	14	67422_18040001_18060001_AAGA	18050001	0	H	N	0.046	100000	4.92152e-06	no
	14	67458_18780001_18800001_AGA	18790001	0	H	N	0.108	100000	6.74558e-06	no
	14	67489_19480001_19500001_CAGG	19490001	0	H	N	0.112	100000	1.90273e-06	PRKDC	NC_037341.1 (19424288..19551125, complement)	protein kinase, DNA-activated, catalytic subunit
	14	67495_19600001_19620001_AACGACGGA	19610001	0	H	N	0.147	100000	1.42405e-07	UBE2V2	NC_037341.1 (19593065..19616299)	ubiquitin conjugating enzyme E2 V2
	14	67542_20620001_20640001_GAAAAGAAAAAG	20630001	0	H	N	0.102	100000	4.52893e-06	SNTG1	NC_037341.1 (20283404..20699670)	syntrophin gamma 1
	14	67546_20780001_20800001_GGA	20790001	0	H	N	0.103	100000	3.40399e-07	no
	14	67547_20800001_20820001_GG	20810001	0	H	N	0.101	100000	2.76529e-06	no
	14	67564_21140001_21160001_AAGGGAA	21150001	0	H	N	0.102	100000	2.09834e-06	no
	14	67572_21320001_21340001_AGGC	21330001	0	H	N	0.102	100000	2.09834e-06	no
	14	67573_21340001_21360001_AC	21350001	0	H	N	0.102	100000	2.09834e-06	no
	14	67578_21440001_21460001_AAAGGA	21450001	0	H	N	0.104	100000	4.14723e-06	no
	14	67597_21860001_21880001_AGGAAA	21870001	0	H	N	0.219	100000	5.92643e-06	ATP6V1H	NC_037341.1 (21853765..21927850, complement)	ATPase H+ transporting V1 subunit H
	14	67602_21980001_22000001_AAACGG	21990001	0	H	N	0.103	100000	7.57112e-07	TCEA1 LYPLA1	NC_037341.1 (21961031..21989988, complement) NC_037341.1 (21993390..22011142, complement)	transcription elongation factor A1 lysophospholipase 1
	14	67603_22000001_22020001_GAC	22010001	0	H	N	0.103	100000	7.57112e-07	LYPLA1 MRPL15	NC_037341.1 (21993390..22011142, complement) NC_037341.1 (22011237..22023134)	lysophospholipase 1 mitochondrial ribosomal protein L15
	14	67606_22060001_22080001_AG	22070001	0	H	N	0.254	100000	4.9954e-06	no
	14	67607_22080001_22100001_GAGAC	22090001	0	H	N	0.13	100000	6.4507e-06	no
	14	67614_22220001_22240001_GGAG	22230001	0	H	N	0.039	100000	1.46414e-06	SOX17	NC_037341.1 (22229926..22231726	SRY-box transcription factor 17
	14	67615_22240001_22260001_GGGAA	22250001	0	H	N	0.038	100000	4.18586e-07	no
	14	67655_23100001_23120001_AAGGAAGGGA	23110001	0	H	N	0.108	100000	2.08728e-06	no
	14	67689_23880001_23900001_GGA	23890001	0	H	N	0.107	100000	1.16433e-06	IMPAD1	NC_037341.1 (23867151..23883121, complement)	inositol monophosphatase domain containing 1
	14	67692_23940001_23960001_AAGAGGGA	23950001	0	H	N	0.116	100000	7.48815e-06	no
	14	67694_23980001_24000001_AAAA	23990001	0	H	N	0.106	100000	8.47521e-08	no
	14	67739_25000001_25020001_AA	25010001	0	N	H	0.196	100000	6.37178e-06	TOX	NC_037341.1 (24946881..25258596, complement)	thymocyte selection associated high mobility group box
	14	67756_25400001_25420001_GGC	25410001	0	H	N	0.054	100000	3.01002e-07	no
	14	67782_25940001_25960001_AGA	25950001	0	H	N	0.054	100000	1.04206e-06	CA8	NC_037341.1 (25953777..26038348, complement)	carbonic anhydrase 8
	14	67789_26080001_26100001_AAGGAGG	26090001	0	H	N	0.135	100000	5.4349e-07	no
	14	67810_26600001_26620001_GACGG	26610001	0	N	H	0.334	100000	6.88061e-07	no
	14	67819_26800001_26820001_GAAAAA	26810001	0	H	N	0.301	100000	3.31879e-06	no
	14	67820_26820001_26840001_GGAGAAA	26830001	0	H	N	0.297	100000	1.11279e-06	no
	14	67834_27200001_27220001_GACGGA	27210001	0	H	N	0.143	100000	6.26657e-06	ASPH	NC_037341.1 (27013601..27203492, complement)	aspartate beta-hydroxylase
	14	67887_28340001_28360001_GACCGGGC	28350001	0	H	N	0.11	100000	2.48861e-06	no
	14	67898_28560001_28580001_AGCAGGGGA	28570001	0	H	N	0.151	100000	1.8768e-06	no
	14	67899_28580001_28600001_AAAA	28590001	0	H	N	0.151	100000	2.51664e-06	no
	14	67901_28620001_28640001_AGAAGGGAAG	28630001	0	H	N	0.15	100000	2.85557e-06	no
	14	67902_28640001_28660001_GAAAAAGAAGGC	28650001	0	H	N	0.147	100000	4.61092e-06	no
	14	67903_28660001_28680001_GAAA	28670001	0	H	N	0.326	100000	2.35155e-06	no
	14	67905_28700001_28720001_AGAA	28710001	0	H	N	0.185	100000	2.61199e-06	no
	14	67917_28940001_28960001_ACGAAA	28950001	0	H	N	0.131	100000	1.06382e-07	no
	14	67936_29340001_29360001_AGA	29350001	0	H	N	0.243	100000	6.17171e-06	CYP7B1 (Projected HGNC Symbol)	ENSBTAG00000001299.5
	14	68043_31680001_31700001_GAA	31690001	0	H	N	0.101	100000	2.46559e-06	CPA6	NC_037341.1 (31534465..31829259, complement)	carboxypeptidase A6
	14	68048_31780001_31800001_CAAACACA	31790001	0	H	N	0.101	100000	2.46559e-06	CPA6	NC_037341.1 (31534465..31829259, complement)	carboxypeptidase A6
	14	68050_31820001_31840001_GCAAG	31830001	0	H	N	0.101	100000	2.46559e-06	CPA6	NC_037341.1 (31534465..31829259, complement)	carboxypeptidase A6
	14	68060_32080001_32100001_AGAGGAA	32090001	0	H	N	0.116	100000	1.67765e-06	PREX2	NC_037341.1 (31977415..32270936)	phosphatidylinositol-3,4,5-trisphosphate dependent Rac exchange factor 2
	14	68061_32100001_32120001_GAG	32110001	0	H	N	0.116	100000	1.67765e-06	PREX2	NC_037341.1 (31977415..32270936)	phosphatidylinositol-3,4,5-trisphosphate dependent Rac exchange factor 2
	14	68062_32120001_32140001_GGGAAG	32130001	0	H	N	0.116	100000	1.67765e-06	PREX2	NC_037341.1 (31977415..32270936)	phosphatidylinositol-3,4,5-trisphosphate dependent Rac exchange factor 2
	14	68063_32140001_32160001_GGAAAAGAG	32150001	0	H	N	0.116	100000	1.67765e-06	PREX2	NC_037341.1 (31977415..32270936)	phosphatidylinositol-3,4,5-trisphosphate dependent Rac exchange factor 2
	14	68064_32160001_32180001_AAAGCGAAAGGAAA	32170001	0	H	N	0.116	100000	1.16762e-06	PREX2	NC_037341.1 (31977415..32270936)	phosphatidylinositol-3,4,5-trisphosphate dependent Rac exchange factor 2
	14	68065_32180001_32200001_AGAAGGA	32190001	0	H	N	0.116	100000	1.67765e-06	PREX2	NC_037341.1 (31977415..32270936)	phosphatidylinositol-3,4,5-trisphosphate dependent Rac exchange factor 2
	14	68067_32220001_32240001_ACGGGAGA	32230001	0	H	N	0.099	100000	7.16017e-06	PREX2	NC_037341.1 (31977415..32270936)	phosphatidylinositol-3,4,5-trisphosphate dependent Rac exchange factor 2
	14	68068_32240001_32260001_AAAGAA	32250001	0	H	N	0.126	100000	2.29263e-07	PREX2	NC_037341.1 (31977415..32270936)	phosphatidylinositol-3,4,5-trisphosphate dependent Rac exchange factor 2
	14	68069_32560001_32580001_AGC	32570001	0	H	N	0.134	100000	2.34086e-06	C14H8orf34	NC_037341.1 (32378240..32742709)	chromosome 14 C8orf34 homolog
	14	68070_32580001_32600001_AAAA	32590001	0	H	N	0.134	100000	2.34086e-06	C14H8orf34	NC_037341.1 (32378240..32742709)	chromosome 14 C8orf34 homolog
	14	68071_32600001_32620001_AGGCAA	32610001	0	H	N	0.126	100000	2.29263e-07	C14H8orf34	NC_037341.1 (32378240..32742709)	chromosome 14 C8orf34 homolog
	14	68072_32620001_32640001_GGGCGGGCC	32630001	0	H	N	0.175	100000	7.39695e-08	C14H8orf34	NC_037341.1 (32378240..32742709)	chromosome 14 C8orf34 homolog
	14	68073_32640001_32660001_AGAGC	32650001	0	H	N	0.126	100000	2.29263e-07	C14H8orf34	NC_037341.1 (32378240..32742709)	chromosome 14 C8orf34 homolog
	14	68074_32660001_32680001_GAAA	32670001	0	H	N	0.126	100000	2.29263e-07	C14H8orf34	NC_037341.1 (32378240..32742709)	chromosome 14 C8orf34 homolog
	14	68075_32680001_32700001_ACA	32690001	0	H	N	0.126	100000	2.29263e-07	C14H8orf34	NC_037341.1 (32378240..32742709)	chromosome 14 C8orf34 homolog
	14	68150_34340001_34360001_GGAA	34350001	0	H	N	0.126	100000	4.86452e-06	LACTB2	NC_037341.1 (34328198..34360601, complement)	lactamase beta 2
	14	68151_34360001_34380001_AGAAGGA	34370001	0	H	N	0.127	100000	7.04661e-06	LACTB2 XKR9	NC_037341.1 (34328198..34360601, complement) NC_037341.1 (34364689..34390731)	lactamase beta 2 XK related 9
	14	68158_34500001_34520001_GAAAC	34510001	0	H	N	0.127	100000	8.08077e-06	no
	19	85419_32140001_32160001_ACGGGGCG	32150001	0	H	N	0.408	100000	7.43063e-06	PREX2	NC_037341.1 (31977415..32270936)	phosphatidylinositol-3,4,5-trisphosphate dependent Rac exchange factor 2
	25	101871_13540001_13560001_AAGGAAAA	13550001	0	H	N	0.358	100000	8.37515e-06	no
len 50	5	12989_119450001_119500001_GGGAAGAG	119475001	0	H	N	0.141	100000	8.34757e-06	TTLL8 MLC1 MOV10L1	NC_037332.1 (119392261..119451202, complement) NC_037332.1 (119451454..119473870, complement) NC_037332.1 (119477549..119540304)	tubulin tyrosine ligase like 8 modulator of VRAC current 1 Mov10 like RISC complex RNA helicase 1
	6	13871_44100001_44150001_GGAGGGGCAAAGAGGACCGA	44125001	0	H	N	0.103	100000	9.3579e-07	DHX15	NC_037333.1 (44133427..44187399, complement)	DEAH-box helicase 15
	6	13926_46850001_46900001_GAAGGGGAAAGAAAAGGGCACAGGAG	46875001	0	H	N	0.033	100000	9.62983e-06	no
	6	13927_46900001_46950001_AGGAGCAAGAAAAAGGGAGGGACAAAGAAGAG	46925001	0	H	N	0.033	100000	9.62983e-06	no
	14	29373_4950001_5000001_AGGAAGGACAAAGG	4975001	0	H	N	0.036	100000	9.42896e-07	no
	14	29381_5350001_5400001_CAAACAAGGCCAAAAGG	5375001	0	H	N	0.031	100000	1.38455e-06	no
	14	29383_5450001_5500001_CAGACGGAAAAAAGGAAAAAG	5475001	0	H	N	0.039	100000	4.31912e-07	no
	14	29400_6300001_6350001_GGCAAAGAGGGAGCGCAGAA	6325001	0	H	N	0.035	100000	3.70061e-06	no
	14	29403_6450001_6500001_GCCACGGAAAAAAGAAA	6475001	0	H	N	0.035	100000	2.01782e-06	KHDRBS3	NC_037341.1 (6392309..6544746, complement)	KH RNA binding domain containing, signal transduction associated 3
	14	29404_6500001_6550001_AGGAGGGGCGAAGGAGACAA	6525001	0	H	N	0.037	100000	3.73106e-06	KHDRBS3	NC_037341.1 (6392309..6544746, complement)	KH RNA binding domain containing, signal transduction associated 3
	14	29405_6550001_6600001_AAGAAAACACAGGAAACGGG	6575001	0	H	N	0.034	100000	1.00535e-06	no
	14	29412_6900001_6950001_CGGGGAGGAAAGG	6925001	0	H	N	0.048	100000	1.48526e-06	no
	14	29418_7200001_7250001_GAAGGGGAAACAAAAGAAA	7225001	0	H	N	0.033	100000	2.9443e-06	ZFAT	NC_037341.1 (7109945..7266726)	zinc finger and AT-hook domain containing
	14	29421_7350001_7400001_CAGAAAGGAAAAAGG	7375001	0	H	N	0.033	100000	4.31512e-06	no
	14	29424_7500001_7550001_AGAGGGCCAGAGGAGGAGAG	7525001	0	H	N	0.033	100000	1.04793e-06	no
	14	29542_13400001_13450001_GAGAAAAGAGAG	13425001	0	H	N	0.041	100000	6.40047e-06	no
	14	29552_13900001_13950001_AGAGGGAAGAGC	13925001	0	H	N	0.069	100000	7.67133e-06	LRATD2	NC_037341.1 (13920349..13925812)	LRAT domain containing 2
	14	29562_14400001_14450001_GGACGGGAGGAG	14425001	0	H	N	0.038	100000	2.19444e-06	no
	14	29572_15650001_15700001_CGGAGAAAAAGAAG	15675001	0	H	N	0.036	100000	4.62063e-06	TMEM68	NC_037341.1 (23034273..23070127, complement)	transmembrane protein 68
	14	29573_15700001_15750001_CAAAAGGGACGG	15725001	0	H	N	0.038	100000	1.18199e-06	TMEM68	NC_037341.1 (23034273..23070127, complement)	transmembrane protein 68
	14	29574_15750001_15800001_AAAGCAACAGC	15775001	0	H	N	0.038	100000	4.45485e-06	no
	14	29576_15850001_15900001_GAAGAAAAAGAGA	15875001	0	H	N	0.038	100000	2.12597e-06	FER1L6	NC_037341.1 (15864187..16037574, complement)	fer-1 like family member 6
	14	29579_16000001_16050001_AGGAAGAAAGAA	16025001	0	H	N	0.046	100000	1.87394e-06	no
	14	29580_16050001_16100001_AAGAAGGGAAAGAAAGGAAGGAAAGGAAAAG	16075001	0	H	N	0.046	100000	1.87394e-06	FAM91A1	NC_037341.1 (16071631..16112796, complement)	family with sequence similarity 91 member A1
	14	29581_16100001_16150001_GCGGGAGAAAG	16125001	0	H	N	0.046	100000	1.87394e-06	FAM91A1 ANXA13	NC_037341.1 (16071631..16112796, complement) NC_037341.1 (16143324..16159206)	family with sequence similarity 91 member A1 annexin A13
	14	29586_16350001_16400001_GACAAAAAAGGG	16375001	0	H	N	0.047	100000	9.39787e-06	FBXO32	NC_037341.1 (16306194..16361061)	F-box protein 32
	14	29597_16900001_16950001_AAAGAAGGCGAGGGA	16925001	0	H	N	0.037	100000	1.81717e-06	no
	14	29609_17500001_17550001_GAGGGAGAAGAGAAG	17525001	0	H	N	0.038	100000	1.6549e-06	no
	14	29619_18000001_18050001_AAAGAGAGAAG	18025001	0	H	N	0.042	100000	1.11285e-06	no
	14	29634_18750001_18800001_GCAAAAGA	18775001	0	H	N	0.108	100000	3.65059e-06	no
	14	29646_19350001_19400001_GGGAGAG	19375001	0	H	N	0.104	100000	1.66668e-06	SPIDR	NC_037341.1 (19130319..19406289, complement)	scaffold protein involved in DNA repair
	14	29648_19450001_19500001_AAAAGAGAGACAGG	19475001	0	H	N	0.103	100000	3.28026e-06	PRKDC	NC_037341.1 (19424288..19551125, complement)	protein kinase, DNA-activated, catalytic subunit
	14	29649_19500001_19550001_CGACGGCAGGAAGAAAAA	19525001	0	H	N	0.102	100000	2.01078e-06	PRKDC	NC_037341.1 (19424288..19551125, complement)	protein kinase, DNA-activated, catalytic subunit
	14	29651_19600001_19650001_AACGACGGACAAGGGGA	19625001	0	H	N	0.135	100000	1.18928e-07	UBE2V2	NC_037341.1 (19593065..19616299)	ubiquitin conjugating enzyme E2 V2
	14	29667_20400001_20450001_CGGAAAGAGAGGA	20425001	0	H	N	0.103	100000	8.21379e-06	SNTG1	NC_037341.1 (20283404..20699670)	syntrophin gamma 1
	14	29671_20600001_20650001_AAAGGGGCGAAAAGAAAAAGGAGG	20625001	0	H	N	0.101	100000	3.71952e-06	SNTG1	NC_037341.1 (20283404..20699670)	syntrophin gamma 1
	14	29674_20750001_20800001_CGGA	20775001	0	H	N	0.101	100000	2.02763e-06	no
	14	29675_20800001_20850001_GGGAAAGAA	20825001	0	H	N	0.101	100000	2.02763e-06	no
	14	29680_21050001_21100001_AAAGGGAAGAGAACAGGAGGCGGGAGA	21075001	0	H	N	0.101	100000	2.97194e-06	PCMTD1	NC_037341.1 (21013451..21062182, complement)	protein-L-isoaspartate (D-aspartate) O-methyltransferase domain containing 1
	14	29681_21100001_21150001_AGAAAGAAAAGGAGAAGAAAAGGAAA	21125001	0	H	N	0.101	100000	2.97194e-06	no
	14	29682_21150001_21200001_GGGAAGACGGGCGG	21175001	0	H	N	0.102	100000	1.59663e-06	ST18	NC_037341.1 (21158095..21248959, complement)	ST18 C2H2C-type zinc finger transcription factor
	14	29684_21250001_21300001_GGCCAG	21275001	0	H	N	0.109	100000	9.7666e-06	ST18	NC_037341.1 (21158095..21248959, complement)	ST18 C2H2C-type zinc finger transcription factor
	14	29685_21300001_21350001_AAGGCA	21325001	0	H	N	0.102	100000	1.59663e-06	no
	14	29688_21450001_21500001_AGGAGGACAGAAGAGG	21475001	0	H	N	0.101	100000	1.46303e-06	RB1CC1	NC_037341.1 (21492812..21533007, complement)	RB1 inducible coiled-coil 1
	14	29695_21800001_21850001_CAAGAAAGCCG	21825001	0	H	N	0.21	100000	7.98829e-06	no
	14	29698_21950001_22000001_CAAAACGG	21975001	0	H	N	0.103	100000	6.27123e-07	RGS20 TCEA1 LYPLA1	NC_037341.1 (21924527..21955493) NC_037341.1 (21961031..21989988, complement) NC_037341.1 (21993390..22011142, complement)	regulator of G protein signaling 20 transcription elongation factor A1 lysophospholipase 1
	14	29699_22000001_22050001_GACGAAGGA	22025001	0	H	N	0.103	100000	6.27123e-07	LYPLA1 MRPL15	NC_037341.1 (21993390..22011142, complement) NC_037341.1 (22011237..22023134)	lysophospholipase 1 mitochondrial ribosomal protein L15
	14	29700_22050001_22100001_AAGGAGAC	22075001	0	H	N	0.112	100000	2.98746e-07	no
	14	29703_22200001_22250001_GACGGAGGG	22225001	0	H	N	0.039	100000	1.51998e-06	SOX17	NC_037341.1 (22229926..22231726	SRY-box transcription factor 17
	14	29704_22250001_22300001_GAAAGAAAAAAGAGAAG	22275001	0	H	N	0.039	100000	3.84756e-06	no
	14	29717_22950001_23000001_CAGCAAGAAGA	22975001	0	H	N	0.139	100000	6.07421e-08	XKR9	NC_037341.1 (34364689..34390731)	XK related 9
	14	29719_23050001_23100001_CAAGGAAGAGAG	23075001	0	H	N	0.11	100000	1.55149e-06	TMEM68	NC_037341.1 (23034273..23070127, complement)	transmembrane protein 68
	14	29720_23100001_23150001_AAGGAAGGGAAGAGGAGG	23125001	0	H	N	0.107	100000	1.97091e-06	LYN	NC_037341.1 (23135524..23244752)	LYN proto-oncogene, Src family tyrosine kinase
	14	29735_23850001_23900001_AAGAAGGA	23875001	0	H	N	0.107	100000	1.04609e-06	IMPAD1	NC_037341.1 (23867151..23883121, complement)	inositol monophosphatase domain containing 1
	14	29736_23900001_23950001_GAAAGAAAG	23925001	0	H	N	0.104	100000	8.63132e-08	no
	14	29757_24950001_25000001_GAAAGG	24975001	0	H	N	0.145	100000	5.86158e-06	TOX	NC_037341.1 (24946881..25258596, complement)	thymocyte selection associated high mobility group box
	14	29764_25300001_25350001_AAGGAGGCA	25325001	0	H	N	0.113	100000	3.54497e-06	no
	14	29766_25400001_25450001_GGCGGAA	25425001	0	H	N	0.054	100000	1.96334e-07	no
	14	29774_25800001_25850001_GGGGAAGA	25825001	0	H	N	0.054	100000	1.96334e-07	no
	14	29788_26500001_26550001_ACGGGA	26525001	0	H	N	0.144	100000	4.11808e-06	no
	14	29794_26800001_26850001_GAAAAAGGAGAAAG	26825001	0	H	N	0.277	100000	4.76789e-07	no
	14	29796_26900001_26950001_CAAAAAAAGCAGAGCAGG	26925001	0	H	N	0.137	100000	1.91089e-07	CLVS1	NC_037341.1 (26839142..27014671)	clavesin 1
	14	29829_28550001_28600001_AAGAGCAGGGGAAAAA	28575001	0	H	N	0.151	100000	1.85252e-06	no
	14	29830_28600001_28650001_AAAGAAGGGAAGGAAAAAGA	28625001	0	H	N	0.145	100000	3.15321e-06	no
	14	29832_28700001_28750001_AGAAGGAA	28725001	0	H	N	0.185	100000	2.96341e-06	no
	14	29891_31650001_31700001_AAGGAA	31675001	0	H	N	0.101	100000	2.16849e-06	CPA6	NC_037341.1 (31534465..31829259, complement)	carboxypeptidase A6
	14	29893_31750001_31800001_GCAGGAGCCAAACACA	31775001	0	H	N	0.101	100000	2.16849e-06	CPA6	NC_037341.1 (31534465..31829259, complement)	carboxypeptidase A6
	14	29899_32050001_32100001_ACGCGGAAAGACGGAGAGGAA	32075001	0	H	N	0.099	100000	5.07587e-06	PREX2	NC_037341.1 (31977415..32270936)	phosphatidylinositol-3,4,5-trisphosphate dependent Rac exchange factor 2
	14	29900_32100001_32150001_GAGGGGAAGGGAA	32125001	0	H	N	0.116	100000	1.57301e-06	PREX2	NC_037341.1 (31977415..32270936)	phosphatidylinositol-3,4,5-trisphosphate dependent Rac exchange factor 2
	14	29901_32150001_32200001_AAGAGAAAGCGAAAGGAAAAGAAGGA	32175001	0	H	N	0.116	100000	1.57301e-06	PREX2	NC_037341.1 (31977415..32270936)	phosphatidylinositol-3,4,5-trisphosphate dependent Rac exchange factor 2
	14	29902_32200001_32250001_GGCAGGAGAACGGGAGAAAAGA	32225001	0	H	N	0.099	100000	5.73257e-06	PREX2	NC_037341.1 (31977415..32270936)	phosphatidylinositol-3,4,5-trisphosphate dependent Rac exchange factor 2
	14	29903_32550001_32600001_AGCAAAA	32575001	0	H	N	0.134	100000	2.09398e-06	C14H8orf34	NC_037341.1 (32378240..32742709)	chromosome 14 C8orf34 homolog
	14	29904_32600001_32650001_AGGCAAGGGCGGGCCA	32625001	0	H	N	0.126	100000	2.25043e-07	C14H8orf34	NC_037341.1 (32378240..32742709)	chromosome 14 C8orf34 homolog
	14	29905_32650001_32700001_GAGCGAAAACA	32675001	0	H	N	0.126	100000	2.25043e-07	C14H8orf34	NC_037341.1 (32378240..32742709)	chromosome 14 C8orf34 homolog
	14	29934_34100001_34150001_AAGGAGAGGACAAAGGGA	34125001	0	H	N	0.112	100000	6.24503e-06	NCOA2	NC_037341.1 (33834871..34120645, complement)	nuclear receptor coactivator 2
	14	29939_34350001_34400001_AAAGAAGGAAG	34375001	0	H	N	0.127	100000	5.75979e-06	LACTB2	NC_037341.1 (34328198..34360601, complement) NC_037341.1 (34364689..34390731)	lactamase beta 2 XK related 9
	14	29940_34400001_34450001_GGAGGAGGAAAC	34425001	0	H	N	0.109	100000	3.78333e-06	no
	15	31109_9150001_9200001_AGGAAAACGAAAAACGAAAAACAGGGGA	9175001	0	H	N	0.059	100000	8.30194e-06	CNTN5 (Projected HGNC Symbol)
len 100
Len 200	1	645_128600001_128800001_GGAACCCGACGGGAGAGGGCGGGGAACAAGAGGAGGGGGG	128700001	0	H	N	0.042	100000	3.57937e-06	no
	6	3478_38800001_39000001_GAAAAAAGACCGGGCGGAAGAAAGCGAGCGAGGCCAAAGAG	38900001	0	H	N	0.063	100000	8.11177e-06	no
	6	3536_50400001_50600001_CCAAGGAGCCGAACCGCAAGAGAAACGGCGAGAGGCAAGAAGAAAGAGAAAGGAAAAAAGGAGCGGGA	50500001	0	H	N	0.032	100000	4.83842e-06	PCDH7	NC_037333.1 (49954386..50430389)	protocadherin 7
	6	3547_52600001_52800001_CACGGAGACAACAGAGGAGGAAGACGG	52700001	0	H	N	0.056	100000	8.02033e-06	no
	14	7449_5000001_5200001_GGAAGAGGGGAAGGGGGAGGGCAAAAGGGGCAACGGAGAAGGAAAAAAAGAAAAAGCGAGGGGGCGGAAGAGAAGGGAGAG	5100001	0	H	N	0.03	100000	8.70383e-07	no
	14	7450_5200001_5400001_AGGAGGGAAAAGAAGGAAAAGGAGAGGAGGGGGACGAAAAGCGAAGACGAGAGGGAAGAAGAGAAACAAACAAGGCCAAAAGG	5300001	0	H	N	0.031	100000	8.611e-07	no
	14	7451_5400001_5600001_GAGAGCAGAACGGCGAGGCAGACGGAAAAAAGGAAAAAGGGGGAGAGGGCAAACGGGGAAAAAAAGAGAAGAGACGG	5500001	0	H	N	0.031	100000	8.611e-07	no
	14	7452_5600001_5800001_GAGGGGAGAAAAGAGAAAGAGGGGAAGGGACAGAAGCGGGGGAAAAAGGAAGG	5700001	0	H	N	0.031	100000	8.611e-07	no
	14	7454_6000001_6200001_AAAAGGGGAAAAAAAAGCGAGGACGAGGAGAGGGGAAGAGAAGGAAGAGGGGCCCACGAAACAAAAAGCA	6100001	0	H	N	0.042	100000	4.90585e-07	no
	14	7455_6200001_6400001_GGAGCCGAGAGGGCAAAAACAAGAGAGGCAAAGAGGGAGCGCAGAAAGGAGAAGACGA	6300001	0	H	N	0.034	100000	1.41641e-06	no
	14	7456_6400001_6600001_GCGAAAAGAGGGAGACGAAGAGCCACGGAAAAAAGAAAAGGAGGGGCGAAGGAGACAAAAGAAAACACAGGAAACGGG	6500001	0	H	N	0.034	100000	7.42706e-07	KHDRBS3	NC_037341.1 (6392309..6544746, complement)	KH RNA binding domain containing, signal transduction associated 3
	14	7457_6600001_6800001_GAAGAAAGAAGACCGAGACGAAAGGGAGGGGGGGAGGAAAGAAAAAAACCGAAAAGA	6700001	0	H	N	0.035	100000	1.67655e-06	no
	14	7458_6800001_7000001_AAGGGACAAGGAGAGAAGGAAAGAAGGGGGAGAGGAGAGACGGGGAGGAAAGGGACAAGAAAAGGAAAGGAGA	6900001	0	H	N	0.033	100000	1.38436e-06	no
	14	7459_7000001_7200001_AAGGAGCAGGAAGAAGAAGAGCGAAAAAGAGAACGAAGAAGAAAAAAAAGAGCAGAGAACCGGAGGGCAAGGA	7100001	0	H	N	0.032	100000	1.50289e-06	ZFAT	NC_037341.1 (7109945..7266726)	zinc finger and AT-hook domain containing
	14	7460_7200001_7400001_GAAGGGGAAACAAAAGAAAAACAGGAAGAGGAGGAGGGAAGGGGGAGCAGAAAGGAAAAAGG	7300001	0	H	N	0.032	100000	9.57788e-07	ZFAT	NC_037341.1 (7109945..7266726)	zinc finger and AT-hook domain containing
	14	7461_7400001_7600001_GAGGCGGGAGGAGCGAAAAAGAGGGCCAGAGGAGGAGAGGGCGGAGGCACAGCGGG	7500001	0	H	N	0.033	100000	7.2106e-07	no
	14	7462_7600001_7800001_GGGAAGGGGGAAGAGAAGGAAGGGAAAAGAAGCAGGCG	7700001	0	H	N	0.032	100000	8.74096e-07	no
	14	7463_7800001_8000001_GAGAGAAGGAGGAAAAACCGGAGAGGAGCGGAAGAAGCGGAAGAGCCCAGGGCAGCGGGGGAGAAGGGGGAGAGAGGAGCGAAGAGGCAAAGGGG	7900001	0	H	N	0.036	100000	1.68872e-06	ST3GAL1	NC_037341.1 (7864644..7955645)	ST3 beta-galactoside alpha-2,3-sialyltransferase 1
	14	7466_8400001_8600001_AGGGAAAAGAAAAGAGAAGGAGAGAGAAAGGAGAAAAAAGGGAGGGAGGGGAAAAAAAGGG	8500001	0	H	N	0.033	100000	1.05128e-07	PHF20L1 TG	NC_037341.1 (8465552..8543053, complement) NC_037341.1 (8217497..8453438, complement)	PHD finger protein 20 like 1 thyroglobulin
	14	7467_8600001_8800001_AGAAGAAGAAGGAGGACGGCAGGCAAAGACCGGGAGA	8700001	0	H	N	0.033	100000	1.09905e-07	LRRC6 KCNQ3	NC_037341.1 (8601614..8672670) NC_037341.1 (8737928..9030010)	leucine rich repeat containing 6 potassium voltage-gated channel subfamily Q member 3
	14	7468_8800001_9000001_GAAACAACAGGAGCGGAAAAGAAAAGAGGGGAGAAAAAGGCACGAAAAGAAAGGAGCGAAAGGCGAA	8900001	0	H	N	0.036	100000	4.67773e-06	KCNQ3	NC_037341.1 (8737928..9030010)	potassium voltage-gated channel subfamily Q member 3
	14	7475_10200001_10400001_AGAAAAGGGAAAGAAGAAGGAGCAGCGAAGAAAGACAAGAAAAAGAAAAAAGGGCA	10300001	0	H	N	0.032	100000	3.19252e-06	ASAP1	NC_037341.1 (10264574..10604312)	ArfGAP with SH3 domain, ankyrin repeat and PH domain 1
	14	7482_11600001_11800001_GAAGACAGAAAGAACAAAAGCAGGAAAAGAGGGAAGAGAGAAACGAAGACAGAGCAACAGAGACAGGGGGGAAGGAGCGGAGAAAAAGGGGAAAGCAAGG	11700001	0	H	N	0.038	100000	8.76426e-06	no
	14	7488_12800001_13000001_AGAGGAGGAGCAGGGAACAGGCAAGAGAAAAGGCGAA	12900001	0	H	N	0.038	100000	3.67411e-06	no
	14	7489_13000001_13200001_AAACACGGAAGCAAAAAGAGGAAAAGGAGGAAAAGGCGCAAAA	13100001	0	H	N	0.041	100000	4.39392e-06	no
	14	7490_13200001_13400001_GGAAGGAAGAAAAAAGGAGAGAAAGGCCGGGCGAGACGGAG	13300001	0	H	N	0.041	100000	4.39392e-06	no
	14	7491_13400001_13600001_GAGAAAAGAGAGAGGGAAGCCGAGGGCCCAGGAAGGAGGGGGGGAA	13500001	0	H	N	0.039	100000	1.65993e-06	no
	14	7493_13800001_14000001_AAAAGAAAAAGAACAAAAAGCAAGCAGACAGAGAGGGAAGAGCAGGGCGGG	13900001	0	H	N	0.039	100000	3.01283e-06	LRATD2	NC_037341.1 (13920349..13925812)	LRAT domain containing 2
	14	7496_14400001_14600001_GGACGGGAGGAGCGGAGG	14500001	0	H	N	0.038	100000	1.42893e-06	no
	14	7502_16000001_16200001_AGGAAGAAAGAAAAGAAGGGAAAGAAAGGAAGGAAAGGAAAAGGCGGGAGAAAGGACAAACAGGGGGAG	16100001	0	H	N	0.045	100000	1.23261e-06	FAM91A1 ANXA13	NC_037341.1 (16071631..16112796, complement) NC_037341.1 (16143324..16159206)	family with sequence similarity 91 member A1 annexin A13
	14	7503_16200001_16400001_AGGGAAGCCAGAAGAAGGAAGGGAAGAGAAACAAAAGACAAAAAAGGG	16300001	0	H	N	0.045	100000	1.23261e-06	ANXA13 KLHL38 FBXO32	NC_037341.1 (16143324..16159206) NC_037341.1 (16228954..16241276) NC_037341.1 (16306194..16361061)	annexin A13 kelch like family member 38 F-box protein 32
	14	7505_16600001_16800001_GAACAGAACACAGGAGGAAGAAGGGAGCAGGACAAAGAGACACGGGCAAGGACAGA	16700001	0	H	N	0.045	100000	6.18074e-07	TBC1D31 FAM83A DERL1 ZHX2	NC_037341.1 (16631180..16698179, complement) NC_037341.1 (16588071..16609909, complement) NC_037341.1 (16714564..16738592) NC_037341.1 (16772151..16951996, complement)	TBC1 domain family member 31 family with sequence similarity 83 member A derlin 1 zinc fingers and homeoboxes 2
	14	7506_16800001_17000001_AGAGGGAGGAAAAGGAAGGAAAAGAAGGCGAGGGAAGGGAAGGAAGGC	16900001	0	H	N	0.037	100000	1.06278e-06	no
	14	7509_17400001_17600001_GGGAGGGGAAAAGGAAAAAAAAGCGAGGGAGAAGAGAAGAAGGGGAAAAGAGAGCGA	17500001	0	H	N	0.038	100000	9.36099e-07	no
	14	7510_17600001_17800001_AGGCCAGAGCGGAGGAGGCAGAAAAAAGGAAGAGGGGAGAAAGGGAGAAAAAGAA	17700001	0	H	N	0.037	100000	4.08629e-07	no
	14	7511_17800001_18000001_AGGAAAAGAGAAAAAAGCACAAAGAAAGAAAAAGGAGAACGGAGAAGAGCGGGGAAAAACAGAGA	17900001	0	H	N	0.037	100000	2.48405e-07	no
	14	7512_18000001_18200001_AAAGAGAGAAGAACAGAAAAAAGGAGAAGGAAGAAGAGGAG	18100001	0	H	N	0.036	100000	1.85205e-07	HAS2	NC_037341.1 (18093101..18125216)	hyaluronan synthase 2
	14	7513_18200001_18400001_GAAAACGAAAGAAAGGAACAAAGAGACGAGAACAAGAAGAGAGA	18300001	0	H	N	0.038	100000	1.39711e-07	no
	14	7515_18600001_18800001_GAGGGCAAAAGGAGGAAGAAGAACAGCGCAAAAGA	18700001	0	H	N	0.04	100000	2.51668e-07	no
	14	7518_19200001_19400001_AAAGGAAAGAGGGGAGAAGACAGAAGAGAGGAAGGGGAGAG	19300001	0	H	N	0.103	100000	2.1423e-06	SPIDR	NC_037341.1 (19130319..19406289, complement)	scaffold protein involved in DNA repair
	14	7519_19400001_19600001_CAAAGCAAGGGAAAAAGAGAGACAGGCGACGGCAGGAAGAAAAAAAGGGAGGGAAGGAAGGG	19500001	0	H	N	0.101	100000	5.87727e-07	PRKDC UBE2V2 MCM4 SPIDR H3F3C	NC_037341.1 (19424288..19551125, complement) NC_037341.1 (19593065..19616299) NC_037341.1 (19551155..19563217) NC_037341.1 (19130319..19406289, complement) NC_037341.1 (19419741..19420794, complement)	protein kinase, DNA-activated, catalytic subunit ubiquitin conjugating enzyme E2 V2 minichromosome maintenance complex component 4 scaffold protein involved in DNA repair H3 histone, family 3C
	14	7520_19600001_19800001_AACGACGGACAAGGGGAAGGGAAGCGGGGGGGAAAAAAAGCGAGGAGGAGAGGGGGAGG	19700001	0	H	N	0.134	100000	5.99696e-08	UBE2V2	NC_037341.1 (19593065..19616299)	ubiquitin conjugating enzyme E2 V2
	14	7523_20200001_20400001_CGAAGAGAGCAAGGAAGAGAGAGAGGCAGAAAAGGGAGGAAGGAAAGAAAG	20300001	0	H	N	0.099	100000	2.59192e-07	no
	14	7525_20600001_20800001_AAAGGGGCGAAAAGAAAAAGGAGGCAAAAGCAACGGA	20700001	0	H	N	0.101	100000	1.25628e-06	SNTG1	NC_037341.1 (20283404..20699670)	syntrophin gamma 1
	14	7526_20800001_21000001_GGGAAAGAACAACGGGCGCAGAGAACAAGCAACCACAGGGAACGG	20900001	0	H	N	0.101	100000	1.25628e-06	no
	14	7527_21000001_21200001_AGCCGAAAGGAGCGCCCAAAAAGGGAAGAGAACAGGAGGCGGGAGAAGAAAGAAAAGGAGAAGAAAAGGAAAGGGAAGACGGGCGG	21100001	0	H	N	0.101	100000	1.03702e-06	PCMTD1 ST18	NC_037341.1 (21013451..21062182, complement) NC_037341.1 (21158095..21248959, complement)	protein-L-isoaspartate (D-aspartate) O-methyltransferase domain containing 1 ST18 C2H2C-type zinc finger transcription factor
	14	7528_21200001_21400001_AAGGAAAGGGGCCAGAAGGCACAGGAAA	21300001	0	H	N	0.102	100000	5.56688e-07	ST18	NC_037341.1 (21158095..21248959, complement)	ST18 C2H2C-type zinc finger transcription factor
	14	7529_21400001_21600001_GGGGGGGGGGCAAAGGAGGACAGAAGAGGAAAGGAGACGGGA	21500001	0	H	N	0.1	100000	1.79688e-07	RB1CC1	NC_037341.1 (21492812..21533007, complement)	RB1 inducible coiled-coil 1
	14	7532_22000001_22200001_GACGAAGGAAAGGAGACGGGAAAGAAAGGGGGGAGGGGAGAGAGAACGAGAGC	22100001	0	H	N	0.101	100000	2.3466e-07	LYPLA1 MRPL15	NC_037341.1 (21993390..22011142, complement) NC_037341.1 (22011237..22023134)	lysophospholipase 1 mitochondrial ribosomal protein L15
	14	7533_22200001_22400001_GACGGAGGGGAAAGAAAAAAGAGAAGAGGAGAAAGAGAAGAAAAAGAA	22300001	0	H	N	0.038	100000	1.74943e-07	RP1 SOX17	NC_037341.1 (22335447..22344612) NC_037341.1 (22229926..22231726	RP1 axonemal microtubule associated SRY-box transcription factor 17
	14	7536_22800001_23000001_AGGGGGGAAGAGGGAGAAAAAAAAAAAGGCAGCAAGAAGA	22900001	0	H	N	0.107	100000	9.63261e-07	XKR9	NC_037341.1 (34364689..34390731)	XK related 9
	14	7537_23000001_23200001_AGGAAGAGAGAAGGAAGAGAGCGAGAACAAGGAAGAGAGAAGGAAGGGAAGAGGAGGGGGGAGGGAGAGA	23100001	0	H	N	0.105	100000	9.56953e-07	TMEM68 TGS1 LYN	NC_037341.1 (23034273..23070127, complement) NC_037341.1 (23070145..23095949) NC_037341.1 (23135524..23244752)	transmembrane protein 68 trimethylguanosine synthase 1 LYN proto-oncogene, Src family tyrosine kinase
	14	7547_25000001_25200001_ACGAAAGGGGGAAGAGCGGGCAAA	25100001	0	H	N	0.057	100000	1.31378e-06	TOX	NC_037341.1 (24946881..25258596, complement)	thymocyte selection associated high mobility group box
	14	7548_25200001_25400001_AAAGGAAGGAAGGAAAAGAGAAAGGAGGCAGCGGAAGAA	25300001	0	H	N	0.108	100000	2.00974e-06	TOX	NC_037341.1 (24946881..25258596, complement)	thymocyte selection associated high mobility group box
	14	7549_25400001_25600001_GGCGGAAGAAGAAAGAGCAAACCGGACAAGAGAAAAAGAAAGAAGGAAAGCAAG	25500001	0	H	N	0.054	100000	9.46983e-08	no
	14	7550_25600001_25800001_AAAGGGGGGCAAGGAGAGGCAGGCAACAGAAAAAG	25700001	0	H	N	0.063	100000	5.43541e-06	no
	14	7551_25800001_26000001_GGGGAAGAGAGGAAAGGAGGAAGAAGAGAGACCGCGGGA	25900001	0	H	N	0.053	100000	3.2669e-07	no
	14	7552_26000001_26200001_GGAAGAAGAGAGGAGAAAGGAGGAGAAAAAGGAGAGA	26100001	0	H	N	0.053	100000	4.90924e-07	CA8	NC_037341.1 (25953777..26038348, complement)	carbonic anhydrase 8
	14	7559_27400001_27600001_AAAACGAGAGGAAGACGGAAAGAAAACGAC	27500001	0	H	N	0.093	100000	8.47404e-06	no
	14	7583_32200001_32400001_GGCAGGAGAACGGGAGAAAAGAAA	32300001	0	H	N	0.097	100000	5.18099e-06	PREX2 C14H8orf34	NC_037341.1 (31977415..32270936) NC_037341.1 (32378240..32742709)	phosphatidylinositol-3,4,5-trisphosphate dependent Rac exchange factor 2 chromosome 14 C8orf34 homolog
	14	7585_32600001_32800001_AGGCAAGGGCGGGCCAGAGCGAAAACAAAAGAAAGAAACG	32700001	0	H	N	0.101	100000	1.69772e-07	C14H8orf34	NC_037341.1 (32378240..32742709)	chromosome 14 C8orf34 homolog
	14	7593_34200001_34400001_AAAAGAGAAGGGAGAGGAGGGAAGACGCAGAGCGAGAGAAGAGGAAAAAGGGGAGGAAAGAAGGAAG	34300001	0	H	N	0.113	100000	3.93834e-06	LACTB2 XKR9 TRAM1	NC_037341.1 (34328198..34360601, complement) NC_037341.1 (34364689..34390731) NC_037341.1 (34273500..34307892, complement)	lactamase beta 2 XK related 9 translocation associated membrane protein 1
	26	11595_18800001_19000001_GGAAGGGGAGAAAAGAAGGAAAGAAAAGGAGGAAAAAAAAAAGGAAAAGACAAGGAAAAGCAGAAAGGGGCAAACCGGAGAAGGGA	18900001	0	H	N	0.01	100000	8.25337e-07	MORN4 PI4K2A AVPI1 MARVELD1 ZFYVE27 SFRP5	NC_037353.1 (18795097..18808184, complement) NC_037353.1 (18819244..18845949) NC_037353.1 (18846870..18855141, complement) NC_037353.1 (18867898..18872335) NC_037353.1 (18885361..18907971) NC_037353.1 (18914372..18919213, complement)	MORN repeat containing 4 phosphatidylinositol 4-kinase type 2 alpha arginine vasopressin induced 1 MARVEL domain containing 1 zinc finger FYVE-type containing 27 secreted frizzled related protein 5
nsnp2	6	84852_44127393_44129871_GG	44128632	0	H	N	0.103	100000	8.31192e-07	no
	14	179773_5388476_5389916_CA	5389196	0	H	N	0.033	100000	5.10934e-06	no
	14	179963_6564732_6567934_CA	6566333	0	H	N	0.041	100000	6.2895e-06	no
	14	180113_7511867_7512724_GG	7512296	0	H	N	0.15	100000	3.11214e-06	no
	14	180115_7516941_7519805_CA	7518373	0	H	N	0.095	100000	3.95817e-06	no
	14	180873_12711922_12714350_AC	12713136	0	H	N	0.206	100000	8.51599e-06	no
	14	181179_16131428_16137830_AA	16134629	0	H	N	0.047	100000	1.11585e-06	no
	14	181349_17583953_17587065_AG	17585509	0	H	N	0.258	100000	8.00922e-07	no
	14	181498_18781714_18791267_AG	18786490	0	H	N	0.108	100000	5.09871e-06	no
	14	181566_19488209_19488765_AG	19488487	0	H	N	0.126	100000	7.04871e-07	PRKDC	NC_037341.1 (19424288..19551125, complement)	protein kinase, DNA-activated, catalytic subunit
	14	181585_19599929_19605085_GA	19602507	0	H	N	0.136	100000	3.59903e-07	UBE2V2	NC_037341.1 (19593065..19616299)	ubiquitin conjugating enzyme E2 V2
	14	181718_20635979_20637026_AA	20636502	0	H	N	0.102	100000	3.04025e-06	SNTG1	NC_037341.1 (20283404..20699670)	syntrophin gamma 1
	14	181727_20782948_20789188_GG	20786068	0	H	N	0.103	100000	1.98589e-07	no
	14	181729_20814528_20826036_GG	20820282	0	H	N	0.133	100000	6.29094e-06	no
	14	181800_21281398_21284128_CA	21282763	0	H	N	0.109	100000	6.31753e-06	no
	14	181802_21320639_21327715_AG	21324177	0	H	N	0.102	100000	1.39696e-06	no
	14	181804_21343649_21358853_AC	21351251	0	H	N	0.102	100000	1.39696e-06	no
	14	181861_21870878_21871942_AA	21871410	0	H	N	0.219	100000	4.95442e-06	ATP6V1H	NC_037341.1 (21853765..21927850, complement)	ATPase H+ transporting V1 subunit H
	14	181861_21870878_21871942_GC	21871410	0	N	H	0.222	100000	1.76479e-06	ATP6V1H	NC_037341.1 (21853765..21927850, complement)	ATPase H+ transporting V1 subunit H
	14	181874_21997828_22005066_GG	22001447	0	H	N	0.103	100000	5.47085e-07	LYPLA1	NC_037341.1 (21993390..22011142, complement)	lysophospholipase 1
	14	181875_22015217_22017190_AC	22016204	0	H	N	0.103	100000	5.47085e-07	no
	14	181882_22090519_22095660_AC	22093090	0	H	N	0.305	100000	8.56419e-06	no
	14	181883_22101279_22102675_AA	22101977	0	N	H	0.337	100000	8.55306e-06	no
	14	182091_23887980_23893220_GA	23890600	0	H	N	0.107	100000	8.89694e-07	no
	14	182101_23994301_23996288_AA	23995294	0	H	N	0.114	100000	2.7833e-07	no
	14	182208_25009960_25015640_AA	25012800	0	N	H	0.196	100000	7.1566e-06	TOX	NC_037341.1 (24946881..25258596, complement)	thymocyte selection associated high mobility group box
	14	182240_25401722_25412013_GC	25406868	0	H	N	0.054	100000	2.92418e-07	no
	14	182323_26223437_26226856_AA	26225146	0	N	H	0.143	100000	3.03383e-07	RAB2A	RAB2A, member RAS oncogene family	RAB2A, member RAS oncogene family
	14	182365_26621020_26622777_AG	26621898	0	H	N	0.253	100000	2.92681e-06	no
	14	182367_26631471_26634085_GA	26632778	0	H	N	0.141	100000	2.71176e-07	no
	14	182367_26631471_26634085_AG	26632778	0	N	H	0.143	100000	2.54402e-07	no
	14	182368_26636169_26639406_GA	26637788	0	H	N	0.141	100000	2.71176e-07	no
	14	182368_26636169_26639406_AG	26637788	0	N	H	0.143	100000	2.54402e-07	no
	14	182370_26645529_26649056_CA	26647292	0	H	N	0.141	100000	2.71176e-07	no
	14	182384_26797021_26800068_GG	26798544	0	H	N	0.317	100000	9.7986e-06	no
	14	182384_26797021_26800068_AA	26798544	0	N	H	0.317	100000	9.7986e-06	no
	14	182385_26800529_26802092_AA	26801310	0	H	N	0.317	100000	9.7986e-06	no
	14	182385_26800529_26802092_GG	26801310	0	N	H	0.317	100000	9.7986e-06	no
	14	182386_26803676_26810988_AA	26807332	0	H	N	0.301	100000	3.48616e-06	no
	14	182387_26819709_26821555_AG	26820632	0	H	N	0.301	100000	3.48616e-06	no
	14	182387_26819709_26821555_GA	26820632	0	N	H	0.317	100000	9.7986e-06	no
	14	182389_26827140_26832415_AG	26829778	0	N	H	0.317	100000	9.7986e-06	no
	14	182390_26836013_26839849_AA	26837931	0	H	N	0.299	100000	1.654e-06	no
	14	182417_27148102_27149618_GG	27148860	0	N	H	0.154	100000	6.8256e-08	ASPH	NC_037341.1 (27013601..27203492, complement)	aspartate beta-hydroxylase
	14	182581_28358220_28359476_GC	28358848	0	H	N	0.11	100000	2.76412e-06	no
	14	182583_28363956_28365164_GA	28364560	0	H	N	0.113	100000	2.24035e-06	no
	14	182619_28629707_28631182_GA	28630444	0	H	N	0.15	100000	2.28387e-06	no
	14	182621_28632857_28634221_GG	28633539	0	H	N	0.15	100000	2.28387e-06	no
	14	182622_28634983_28636267_AA	28635625	0	H	N	0.15	100000	2.28387e-06	no
	14	182623_28639234_28641212_GG	28640223	0	H	N	0.15	100000	2.28387e-06	no
	14	182624_28641744_28644494_AA	28643119	0	H	N	0.15	100000	2.28387e-06	no
	14	182625_28645117_28645930_AA	28645524	0	H	N	0.15	100000	2.28387e-06	no
	14	182630_28663690_28671618_AA	28667654	0	H	N	0.347	100000	5.36482e-06	no
	14	182710_29358031_29360313_AG	29359172	0	H	N	0.243	100000	8.2276e-06	CYP7B1 (Projected HGNC Symbol)	ENSBTAG00000001299.5
	14	182711_29362549_29363820_GG	29363184	0	H	N	0.243	100000	8.2276e-06	CYP7B1 (Projected HGNC Symbol)	ENSBTAG00000001299.5
	14	182950_31684076_31696625_GA	31690350	0	H	N	0.101	100000	2.94421e-06	CPA6	NC_037341.1 (31534465..31829259, complement)	carboxypeptidase A6
	14	182963_31795024_31796310_CA	31795667	0	H	N	0.103	100000	2.66351e-06	CPA6	NC_037341.1 (31534465..31829259, complement)	carboxypeptidase A6
	14	182967_31820664_31824400_GC	31822532	0	H	N	0.101	100000	2.94421e-06	CPA6	NC_037341.1 (31534465..31829259, complement)	carboxypeptidase A6
	14	182968_31829141_31833227_AA	31831184	0	H	N	0.101	100000	2.94421e-06	no
	14	182996_32079547_32081380_GA	32080464	0	H	N	0.116	100000	1.70422e-06	PREX2	NC_037341.1 (31977415..32270936)	phosphatidylinositol-3,4,5-trisphosphate dependent Rac exchange factor 2
	14	182999_32087961_32088851_AA	32088406	0	H	N	0.116	100000	1.70422e-06	PREX2	NC_037341.1 (31977415..32270936)	phosphatidylinositol-3,4,5-trisphosphate dependent Rac exchange factor 2
	14	183001_32116932_32126151_GG	32121542	0	H	N	0.116	100000	1.70422e-06	PREX2	NC_037341.1 (31977415..32270936)	phosphatidylinositol-3,4,5-trisphosphate dependent Rac exchange factor 2
	14	183001_32116932_32126151_AA	32121542	0	N	H	0.147	100000	6.06157e-07	PREX2	NC_037341.1 (31977415..32270936)	phosphatidylinositol-3,4,5-trisphosphate dependent Rac exchange factor 2
	14	183002_32128798_32129459_GG	32129128	0	H	N	0.116	100000	1.70422e-06	PREX2	NC_037341.1 (31977415..32270936)	phosphatidylinositol-3,4,5-trisphosphate dependent Rac exchange factor 2
	14	183002_32128798_32129459_AA	32129128	0	N	H	0.116	100000	1.70422e-06	PREX2	NC_037341.1 (31977415..32270936)	phosphatidylinositol-3,4,5-trisphosphate dependent Rac exchange factor 2
	14	183003_32132387_32138426_AA	32135406	0	H	N	0.116	100000	1.70422e-06	PREX2	NC_037341.1 (31977415..32270936)	phosphatidylinositol-3,4,5-trisphosphate dependent Rac exchange factor 2
	14	183003_32132387_32138426_GG	32135406	0	N	H	0.116	100000	1.70422e-06	PREX2	NC_037341.1 (31977415..32270936)	phosphatidylinositol-3,4,5-trisphosphate dependent Rac exchange factor 2
	14	183005_32143929_32145573_GA	32144751	0	H	N	0.116	100000	1.70422e-06	PREX2	NC_037341.1 (31977415..32270936)	phosphatidylinositol-3,4,5-trisphosphate dependent Rac exchange factor 2
	14	183006_32146547_32152893_AA	32149720	0	H	N	0.116	100000	1.70422e-06	PREX2	NC_037341.1 (31977415..32270936)	phosphatidylinositol-3,4,5-trisphosphate dependent Rac exchange factor 2
	14	183007_32153693_32154600_AG	32154146	0	H	N	0.116	100000	1.70422e-06	PREX2	NC_037341.1 (31977415..32270936)	phosphatidylinositol-3,4,5-trisphosphate dependent Rac exchange factor 2
	14	183008_32156116_32158682_AG	32157399	0	H	N	0.116	100000	1.70422e-06	PREX2	NC_037341.1 (31977415..32270936)	phosphatidylinositol-3,4,5-trisphosphate dependent Rac exchange factor 2
	14	183008_32156116_32158682_GA	32157399	0	N	H	0.116	100000	1.20293e-06	PREX2	NC_037341.1 (31977415..32270936)	phosphatidylinositol-3,4,5-trisphosphate dependent Rac exchange factor 2
	14	183009_32160815_32162189_AA	32161502	0	H	N	0.116	100000	1.20293e-06	PREX2	NC_037341.1 (31977415..32270936)	phosphatidylinositol-3,4,5-trisphosphate dependent Rac exchange factor 2
	14	183010_32164650_32165689_AG	32165170	0	H	N	0.116	100000	1.20293e-06	PREX2	NC_037341.1 (31977415..32270936)	phosphatidylinositol-3,4,5-trisphosphate dependent Rac exchange factor 2
	14	183010_32164650_32165689_GA	32165170	0	N	H	0.116	100000	1.20293e-06	PREX2	NC_037341.1 (31977415..32270936)	phosphatidylinositol-3,4,5-trisphosphate dependent Rac exchange factor 2
	14	183011_32166561_32167604_CG	32167082	0	H	N	0.116	100000	1.20293e-06	PREX2	NC_037341.1 (31977415..32270936)	phosphatidylinositol-3,4,5-trisphosphate dependent Rac exchange factor 2
	14	183011_32166561_32167604_AA	32167082	0	N	H	0.116	100000	1.20293e-06	PREX2	NC_037341.1 (31977415..32270936)	phosphatidylinositol-3,4,5-trisphosphate dependent Rac exchange factor 2
	14	183012_32173635_32174151_AA	32173893	0	H	N	0.116	100000	1.20293e-06	PREX2	NC_037341.1 (31977415..32270936)	phosphatidylinositol-3,4,5-trisphosphate dependent Rac exchange factor 2
	14	183012_32173635_32174151_GG	32173893	0	N	H	0.116	100000	1.20293e-06	PREX2	NC_037341.1 (31977415..32270936)	phosphatidylinositol-3,4,5-trisphosphate dependent Rac exchange factor 2
	14	183013_32175300_32175767_AG	32175534	0	H	N	0.116	100000	1.20293e-06	PREX2	NC_037341.1 (31977415..32270936)	phosphatidylinositol-3,4,5-trisphosphate dependent Rac exchange factor 2
	14	183013_32175300_32175767_GA	32175534	0	N	H	0.116	100000	1.20293e-06	PREX2	NC_037341.1 (31977415..32270936)	phosphatidylinositol-3,4,5-trisphosphate dependent Rac exchange factor 2
	14	183014_32176423_32177663_GA	32177043	0	H	N	0.116	100000	1.20293e-06	PREX2	NC_037341.1 (31977415..32270936)	phosphatidylinositol-3,4,5-trisphosphate dependent Rac exchange factor 2
	14	183014_32176423_32177663_AG	32177043	0	N	H	0.116	100000	1.20293e-06	PREX2	NC_037341.1 (31977415..32270936)	phosphatidylinositol-3,4,5-trisphosphate dependent Rac exchange factor 2
	14	183015_32178412_32179360_AA	32178886	0	H	N	0.116	100000	1.20293e-06	PREX2	NC_037341.1 (31977415..32270936)	phosphatidylinositol-3,4,5-trisphosphate dependent Rac exchange factor 2
	14	183015_32178412_32179360_GG	32178886	0	N	H	0.116	100000	1.20293e-06	PREX2	NC_037341.1 (31977415..32270936)	phosphatidylinositol-3,4,5-trisphosphate dependent Rac exchange factor 2
	14	183016_32180577_32181464_AG	32181020	0	H	N	0.116	100000	1.20293e-06	PREX2	NC_037341.1 (31977415..32270936)	phosphatidylinositol-3,4,5-trisphosphate dependent Rac exchange factor 2
	14	183016_32180577_32181464_GA	32181020	0	N	H	0.116	100000	1.20293e-06	PREX2	NC_037341.1 (31977415..32270936)	phosphatidylinositol-3,4,5-trisphosphate dependent Rac exchange factor 2
	14	183017_32181946_32185927_AA	32183936	0	H	N	0.116	100000	1.20293e-06	PREX2	NC_037341.1 (31977415..32270936)	phosphatidylinositol-3,4,5-trisphosphate dependent Rac exchange factor 2
	14	183017_32181946_32185927_GA	32183936	0	N	H	0.165	100000	2.62775e-06	PREX2	NC_037341.1 (31977415..32270936)	phosphatidylinositol-3,4,5-trisphosphate dependent Rac exchange factor 2
	14	183018_32193345_32196809_GG	32195077	0	H	N	0.164	100000	3.53222e-06	PREX2	NC_037341.1 (31977415..32270936)	phosphatidylinositol-3,4,5-trisphosphate dependent Rac exchange factor 2
	14	183027_32237853_32238664_GA	32238258	0	H	N	0.126	100000	2.62359e-07	PREX2	NC_037341.1 (31977415..32270936)	phosphatidylinositol-3,4,5-trisphosphate dependent Rac exchange factor 2
	14	183027_32237853_32238664_AG	32238258	0	N	H	0.126	100000	2.62359e-07	PREX2	NC_037341.1 (31977415..32270936)	phosphatidylinositol-3,4,5-trisphosphate dependent Rac exchange factor 2
	14	183028_32241271_32242397_AA	32241834	0	H	N	0.126	100000	2.62359e-07	PREX2	NC_037341.1 (31977415..32270936)	phosphatidylinositol-3,4,5-trisphosphate dependent Rac exchange factor 2
	14	183028_32241271_32242397_CG	32241834	0	N	H	0.126	100000	2.62359e-07	PREX2	NC_037341.1 (31977415..32270936)	phosphatidylinositol-3,4,5-trisphosphate dependent Rac exchange factor 2
	14	183033_32576159_32587499_CA	32581829	0	H	N	0.134	100000	2.62909e-06	C14H8orf34	NC_037341.1 (32378240..32742709)	chromosome 14 C8orf34 homolog
	14	183035_32595885_32603275_AA	32599580	0	H	N	0.134	100000	2.62909e-06	C14H8orf34	NC_037341.1 (32378240..32742709)	chromosome 14 C8orf34 homolog
	14	183037_32607135_32612150_CA	32609642	0	H	N	0.135	100000	1.73445e-06	C14H8orf34	NC_037341.1 (32378240..32742709)	chromosome 14 C8orf34 homolog
	14	183042_32634098_32638222_CC	32636160	0	H	N	0.175	100000	6.82235e-08	C14H8orf34	NC_037341.1 (32378240..32742709)	chromosome 14 C8orf34 homolog
	14	183043_32643688_32650818_AG	32647253	0	H	N	0.126	100000	2.62359e-07	C14H8orf34	NC_037341.1 (32378240..32742709)	chromosome 14 C8orf34 homolog
	14	183045_32658352_32663649_CG	32661000	0	H	N	0.126	100000	2.62359e-07	C14H8orf34	NC_037341.1 (32378240..32742709)	chromosome 14 C8orf34 homolog
	14	183047_32668031_32681846_AA	32674938	0	H	N	0.126	100000	2.62359e-07	C14H8orf34	NC_037341.1 (32378240..32742709)	chromosome 14 C8orf34 homolog
	14	183239_34339932_34344487_AG	34342210	0	H	N	0.13	100000	4.70091e-06	LACTB2	NC_037341.1 (34328198..34360601, complement) NC_037341.1 (34364689..34390731)	lactamase beta 2 XK related 9
	14	183244_34371583_34377047_GA	34374315	0	H	N	0.127	100000	7.18132e-06	XKR9	NC_037341.1 (34364689..34390731)	XK related 9
	14	183250_34438747_34440542_AA	34439644	0	H	N	0.126	100000	7.90751e-06	no
	16	208379_76837331_76845204_CG	76841268	0	H	N	0.101	100000	3.8178e-06	no
nsnp 5	6	33940_44123883_44129871_AGAGG	44126877	0	H	N	0.103	100000	7.48079e-07	no
	6	34048_46181675_46241826_CGGGA	46211750	0	H	N	0.143	100000	3.40517e-06	no
	6	34089_46890225_46899150_AGGAG	46894688	0	H	N	0.033	100000	9.5787e-06	no
	6	34107_47128886_47156636_GAGGA	47142761	0	H	N	0.044	100000	6.22555e-06	no
	6	34108_47166610_47188961_AGGGA	47177786	0	H	N	0.094	100000	6.53397e-06	no
	14	71983_6567934_6583605_ACAGG	6575770	0	H	N	0.038	100000	1.60511e-06	no
	14	72043_7512724_7519805_GGCCA	7516264	0	H	N	0.095	100000	3.22475e-06	no
	14	72327_12219785_12235728_AAACG	12227756	0	H	N	0.041	100000	7.3438e-06	no
	14	72375_13373082_13406879_GAGGA	13389980	0	H	N	0.041	100000	7.69764e-06	no
	14	72376_13408479_13432581_GAAAA	13420530	0	H	N	0.041	100000	4.87376e-06	no
	14	72441_15658950_15678607_GAAAA	15668778	0	H	N	0.039	100000	7.95329e-06	TMEM65	NC_037341.1 (15674944..15722010)	transmembrane protein 65
	14	72469_16130784_16142894_GAAAG	16136839	0	H	N	0.047	100000	7.77135e-07	no
	14	72566_18094023_18123190_AAAGG	18108606	0	H	N	0.048	100000	6.35046e-06	HAS2	NC_037341.1 (18093101..18125216)	hyaluronan synthase 2
	14	72596_18759185_18781714_CAAAA	18770450	0	H	N	0.108	100000	6.21211e-06	no
	14	72624_19488209_19505336_AGGCG	19496772	0	H	N	0.103	100000	3.05161e-06	PRKDC	NC_037341.1 (19424288..19551125, complement)	protein kinase, DNA-activated, catalytic subunit
	14	72631_19584192_19605085_AGGGA	19594638	0	H	N	0.136	100000	2.91907e-07	UBE2V2	NC_037341.1 (19593065..19616299)	ubiquitin conjugating enzyme E2 V2
	14	72676_20490765_20520458_GGAAA	20505612	0	H	N	0.101	100000	3.36925e-06	SNTG1	NC_037341.1 (20283404..20699670)	syntrophin gamma 1
	14	72684_20627552_20635979_AGAAA	20631766	0	H	N	0.102	100000	2.83163e-06	SNTG1	NC_037341.1 (20283404..20699670)	syntrophin gamma 1
	14	72688_20746883_20791430_ACGGA	20769156	0	H	N	0.101	100000	1.74694e-06	no
	14	72689_20802458_20831633_GGGAA	20817046	0	H	N	0.101	100000	1.74694e-06	no
	14	72712_21145057_21153230_AAGGG	21149144	0	H	N	0.102	100000	1.34005e-06	no
	14	72717_21255746_21284128_GGCCA	21269937	0	H	N	0.109	100000	7.09543e-06	no
	14	72718_21287635_21329339_GAAGG	21308487	0	H	N	0.102	100000	1.34005e-06	no
	14	72719_21335112_21365494_CACAG	21350303	0	H	N	0.102	100000	1.34005e-06	no
	14	72723_21442069_21454977_AAAGG	21448523	0	H	N	0.104	100000	2.59838e-06	no
	14	72742_21870878_21885682_AAAGA	21878280	0	H	N	0.219	100000	4.95314e-06	ATP6V1H	NC_037341.1 (21853765..21927850, complement)	ATPase H+ transporting V1 subunit H
	14	72747_21993147_22017190_GGGAC	22005168	0	H	N	0.103	100000	4.72477e-07	LYPLA1	NC_037341.1 (21993390..22011142, complement)	lysophospholipase 1
	14	72749_22046782_22082359_AAAGG	22064570	0	H	N	0.112	100000	2.69091e-07	no
	14	72750_22084900_22101279_AGACG	22093090	0	H	N	0.13	100000	1.27215e-06	no
	14	72756_22159702_22176381_GAACG	22168042	0	H	N	0.107	100000	7.90085e-06	no
	14	72757_22179616_22198388_AGAGC	22189002	0	H	N	0.107	100000	9.78507e-06	no
	14	72758_22209064_22226073_GACGG	22217568	0	H	N	0.043	100000	9.76234e-06	no
	14	72800_23097328_23102532_GAGAA	23099930	0	H	N	0.11	100000	5.84954e-06	no
	14	72834_23887980_23929089_GAGAA	23908534	0	H	N	0.107	100000	7.48627e-07	no
	14	72835_23932279_23945485_AGAAA	23938882	0	H	N	0.107	100000	7.48627e-07	no
	14	72849_24235712_24260937_AAGAA	24248324	0	H	N	0.109	100000	1.83798e-07	no
	14	72880_24958417_25009960_AAGGA	24984188	0	H	N	0.145	100000	5.66559e-06	TOX	NC_037341.1 (24946881..25258596, complement)	thymocyte selection associated high mobility group box
	14	72893_25393163_25412013_AAGGC	25402588	0	H	N	0.054	100000	1.98998e-07	no
	14	72912_25831107_25851646_AAGAG	25841376	0	H	N	0.061	100000	7.5149e-08	no
	14	72916_25946432_25964134_AGAGA	25955283	0	H	N	0.054	100000	7.59734e-07	CA8	NC_037341.1 (25953777..26038348, complement)	carbonic anhydrase 8
	14	72951_26794576_26802092_AAAGG	26798334	0	N	H	0.317	100000	7.12842e-06	no
	14	72952_26803676_26823673_AAAGG	26813674	0	H	N	0.3	100000	3.59149e-06	no
	14	72953_26825138_26839849_AGAAA	26832494	0	H	N	0.297	100000	1.05838e-06	no
	14	72965_27159749_27184045_GGGAA	27171897	0	H	N	0.2	100000	6.48781e-06	ASPH	NC_037341.1 (27013601..27203492, complement)	aspartate beta-hydroxylase
	14	73029_28347864_28356614_ACCGG	28352239	0	H	N	0.11	100000	2.51328e-06	no
	14	73030_28358220_28363956_GCAGG	28361088	0	H	N	0.11	100000	2.51328e-06	no
	14	73033_28396004_28403335_AAGGA	28399670	0	H	N	0.12	100000	6.93531e-06	no
	14	73034_28403939_28414634_AACGG	28409286	0	H	N	0.12	100000	6.93531e-06	no
	14	73045_28621331_28632159_AGAAG	28626745	0	H	N	0.15	100000	1.96279e-06	no
	14	73046_28632857_28639234_GGAAG	28636046	0	H	N	0.15	100000	1.96279e-06	no
	14	73047_28641212_28645930_GAAAA	28643571	0	H	N	0.15	100000	1.96279e-06	no
	14	73048_28646690_28653739_AGAAG	28650214	0	H	N	0.147	100000	2.99759e-06	no
	14	73061_28945663_28961609_GAAAA	28953636	0	H	N	0.131	100000	8.58835e-08	no
	14	73081_29339856_29360313_GAGAG	29350084	0	H	N	0.243	100000	5.03361e-06	CYP7B1 (Projected HGNC Symbol)	ENSBTAG00000001299.5
	14	73152_31072259_31103722_AAAGG	31087990	0	H	N	0.147	100000	2.87293e-06	MCMDC2	NC_037341.1 (31063551..31102612)	minichromosome maintenance domain containing 2
	14	73177_31671725_31696625_AAGGA	31684175	0	H	N	0.101	100000	2.17141e-06	CPA6	NC_037341.1 (31534465..31829259, complement)	carboxypeptidase A6
	14	73182_31785149_31795024_CAAAC	31790086	0	H	N	0.101	100000	2.17141e-06	CPA6	NC_037341.1 (31534465..31829259, complement)	carboxypeptidase A6
	14	73184_31814373_31829141_AGGCA	31821757	0	H	N	0.101	100000	2.17141e-06	CPA6	NC_037341.1 (31534465..31829259, complement)	carboxypeptidase A6
	14	73194_32058026_32064603_CGGAA	32061314	0	H	N	0.099	100000	5.56916e-06	PREX2	NC_037341.1 (31977415..32270936)	phosphatidylinositol-3,4,5-trisphosphate dependent Rac exchange factor 2
	14	73196_32079547_32085490_GAGAG	32082518	0	H	N	0.116	100000	1.43043e-06	PREX2	NC_037341.1 (31977415..32270936)	phosphatidylinositol-3,4,5-trisphosphate dependent Rac exchange factor 2
	14	73197_32086689_32115450_GAAGA	32101070	0	H	N	0.116	100000	1.43043e-06	PREX2	NC_037341.1 (31977415..32270936)	phosphatidylinositol-3,4,5-trisphosphate dependent Rac exchange factor 2
	14	73198_32116932_32132387_GGGGA	32124660	0	H	N	0.116	100000	1.43043e-06	PREX2	NC_037341.1 (31977415..32270936)	phosphatidylinositol-3,4,5-trisphosphate dependent Rac exchange factor 2
	14	73198_32116932_32132387_AAAAG	32124660	0	N	H	0.147	100000	5.37772e-07	PREX2	NC_037341.1 (31977415..32270936)	phosphatidylinositol-3,4,5-trisphosphate dependent Rac exchange factor 2
	14	73199_32138426_32145573_AGGGA	32142000	0	H	N	0.116	100000	1.43043e-06	PREX2	NC_037341.1 (31977415..32270936)	phosphatidylinositol-3,4,5-trisphosphate dependent Rac exchange factor 2
	14	73200_32146547_32156116_AAAGA	32151332	0	H	N	0.116	100000	1.43043e-06	PREX2	NC_037341.1 (31977415..32270936)	phosphatidylinositol-3,4,5-trisphosphate dependent Rac exchange factor 2
	14	73201_32158682_32165689_GAAAG	32162186	0	H	N	0.116	100000	1.0396e-06	PREX2	NC_037341.1 (31977415..32270936)	phosphatidylinositol-3,4,5-trisphosphate dependent Rac exchange factor 2
	14	73202_32166561_32175300_CGAAA	32170930	0	H	N	0.116	100000	1.0396e-06	PREX2	NC_037341.1 (31977415..32270936)	phosphatidylinositol-3,4,5-trisphosphate dependent Rac exchange factor 2
	14	73202_32166561_32175300_AAGGG	32170930	0	N	H	0.116	100000	1.0396e-06	PREX2	NC_037341.1 (31977415..32270936)	phosphatidylinositol-3,4,5-trisphosphate dependent Rac exchange factor 2
	14	73203_32175767_32179360_GGAAA	32177564	0	H	N	0.116	100000	1.0396e-06	PREX2	NC_037341.1 (31977415..32270936)	phosphatidylinositol-3,4,5-trisphosphate dependent Rac exchange factor 2
	14	73203_32175767_32179360_AAGGG	32177564	0	N	H	0.116	100000	1.0396e-06	PREX2	NC_037341.1 (31977415..32270936)	phosphatidylinositol-3,4,5-trisphosphate dependent Rac exchange factor 2
	14	73204_32180577_32193345_AGAAG	32186961	0	H	N	0.116	100000	1.43043e-06	PREX2	NC_037341.1 (31977415..32270936)	phosphatidylinositol-3,4,5-trisphosphate dependent Rac exchange factor 2
	14	73205_32196809_32203172_GAGGC	32199990	0	H	N	0.164	100000	3.37132e-06	PREX2	NC_037341.1 (31977415..32270936)	phosphatidylinositol-3,4,5-trisphosphate dependent Rac exchange factor 2
	14	73208_32235018_32241271_GAGAA	32238144	0	H	N	0.126	100000	2.23041e-07	PREX2	NC_037341.1 (31977415..32270936)	phosphatidylinositol-3,4,5-trisphosphate dependent Rac exchange factor 2
	14	73209_32242397_32252702_AAGAA	32247550	0	H	N	0.126	100000	2.23041e-07	PREX2	NC_037341.1 (31977415..32270936)	phosphatidylinositol-3,4,5-trisphosphate dependent Rac exchange factor 2
	14	73211_32587499_32603275_AAAAA	32595387	0	H	N	0.134	100000	2.5257e-06	C14H8orf34	NC_037341.1 (32378240..32742709)	chromosome 14 C8orf34 homolog
	14	73212_32603880_32619764_GGCAA	32611822	0	H	N	0.126	100000	2.23041e-07	C14H8orf34	NC_037341.1 (32378240..32742709)	chromosome 14 C8orf34 homolog
	14	73214_32630436_32643688_GGCCA	32637062	0	H	N	0.126	100000	2.23041e-07	C14H8orf34	NC_037341.1 (32378240..32742709)	chromosome 14 C8orf34 homolog
	14	73215_32650818_32663649_GAGCG	32657234	0	H	N	0.126	100000	2.23041e-07	C14H8orf34	NC_037341.1 (32378240..32742709)	chromosome 14 C8orf34 homolog
	14	73216_32664878_32684648_AAAAC	32674763	0	H	N	0.126	100000	2.23041e-07	C14H8orf34	NC_037341.1 (32378240..32742709)	chromosome 14 C8orf34 homolog
	14	73293_34339125_34350223_GAGGA	34344674	0	H	N	0.13	100000	4.1276e-06	LACTB2	NC_037341.1 (34328198..34360601, complement) NC_037341.1 (34364689..34390731)	lactamase beta 2 XK related 9
	14	73295_34370761_34385534_GGAAG	34378148	0	H	N	0.127	100000	6.13365e-06	XKR9	NC_037341.1 (34364689..34390731)	XK related 9
	14	73297_34423382_34440542_AGGAA	34431962	0	H	N	0.111	100000	9.50494e-06	no
nsnp10	4	10368_10138141_10170491_AAAAGAAGCG	10154316	0	N	H	0.311	100000	7.95981e-06	CDK6	NC_037331.1 (9929529..10190016, complement)
	6	16970_44109559_44129871_GGCAAAGAGG	44119715	0	H	N	0.103	100000	6.44626e-07	no
	6	17054_47128886_47188961_GAGGAAGGGA	47158924	0	H	N	0.039	100000	4.11716e-06	no
	14	35934_4942464_4975901_GAGAGGAAGG	4959182	0	H	N	0.036	100000	1.44298e-06	no
	14	35935_4978567_5010734_ACAAAGGGGA	4994650	0	H	N	0.032	100000	5.23942e-07	no
	14	35951_5375368_5395069_AGGCCAAAAG	5385218	0	H	N	0.031	100000	1.01492e-06	no
	14	35963_5693272_5738026_GAAGCGGGGG	5715649	0	H	N	0.041	100000	4.14048e-07	no
	14	35986_6486431_6511319_AAAGAAAAGG	6498875	0	H	N	0.034	100000	1.47888e-06	KHDRBS3	NC_037341.1 (6392309..6544746, complement)	KH RNA binding domain containing, signal transduction associated 3
	14	35989_6555671_6583605_AAAACACAGG	6569638	0	H	N	0.037	100000	9.30772e-07	no
	14	36000_6882204_6916008_GAGACGGGGA	6899106	0	H	N	0.046	100000	1.92936e-06	no
	14	36019_7497714_7519805_AAGAGGGCCA	7508760	0	H	N	0.087	100000	2.96405e-06	no
	14	36020_7521744_7544355_GAGGAGGAGA	7533050	0	H	N	0.035	100000	9.52867e-07	no
	14	36052_8589818_8615666_AAAGGGAGAA	8602742	0	H	N	0.035	100000	2.39769e-06	LRRC6	NC_037341.1 (8601614..8672670)	leucine rich repeat containing 6
	14	36185_13337232_13406879_AGACGGAGGA	13372056	0	H	N	0.041	100000	6.14676e-06	no
	14	36186_13408479_13448376_GAAAAGAGAG	13428428	0	H	N	0.041	100000	3.85613e-06	no
	14	36218_15647421_15678607_ACGGAGAAAA	15663014	0	H	N	0.036	100000	3.05207e-06	TMEM68	NC_037341.1 (23034273..23070127, complement)	transmembrane protein 68
	14	36220_15730850_15760627_GGGACGGAAA	15745738	0	H	N	0.042	100000	2.61544e-06	no
	14	36232_16103560_16142894_CGGGAGAAAG	16123227	0	H	N	0.046	100000	1.15245e-06	FAM91A1	NC_037341.1 (16071631..16112796, complement)	family with sequence similarity 91 member A1
	14	36264_17507630_17542939_GGGAGAAGAG	17525284	0	H	N	0.038	100000	7.63394e-07	no
	14	36266_17565925_17592027_AAAGAGAGCG	17578976	0	H	N	0.157	100000	6.89162e-06	no
	14	36281_18094023_18149490_AAAGGAGAAG	18121756	0	H	N	0.048	100000	4.70093e-06	HAS2	NC_037341.1 (18093101..18125216)	hyaluronan synthase 2
	14	36296_18759185_18825341_CAAAAGAGAG	18792263	0	H	N	0.108	100000	2.62318e-06	no
	14	36304_19220744_19268953_GAAAGAGGGG	19244848	0	H	N	0.104	100000	1.05646e-06	SPIDR	NC_037341.1 (19130319..19406289, complement)	scaffold protein involved in DNA repair
	14	36307_19370370_19410212_GGGAGAGCAA	19390291	0	H	N	0.104	100000	1.05646e-06	SPIDR	NC_037341.1 (19130319..19406289, complement)	scaffold protein involved in DNA repair
	14	36309_19453453_19487368_AAAGAGAGAC	19470410	0	H	N	0.104	100000	7.16687e-06	PRKDC	NC_037341.1 (19424288..19551125, complement)	protein kinase, DNA-activated, catalytic subunit
	14	36310_19488209_19518895_AGGCGACGGC	19503552	0	H	N	0.103	100000	2.00361e-06	PRKDC	NC_037341.1 (19424288..19551125, complement)	protein kinase, DNA-activated, catalytic subunit
	14	36311_19520323_19542783_AGGAAGAAAA	19531553	0	H	N	0.102	100000	1.24838e-06	PRKDC	NC_037341.1 (19424288..19551125, complement)	protein kinase, DNA-activated, catalytic subunit
	14	36313_19567108_19605085_AAGGAAGGGA	19586096	0	H	N	0.136	100000	1.78928e-07	UBE2V2	NC_037341.1 (19593065..19616299)	ubiquitin conjugating enzyme E2 V2
	14	36316_19676252_19711981_AAGCGGGGGG	19694116	0	H	N	0.156	100000	4.30705e-07	no
	14	36336_20490765_20557023_GGAAAGAAAG	20523894	0	H	N	0.101	100000	2.42735e-06	SNTG1	NC_037341.1 (20283404..20699670)	syntrophin gamma 1
	14	36339_20603053_20626513_AGGGGCGAAA	20614783	0	H	N	0.103	100000	2.76073e-06	SNTG1	NC_037341.1 (20283404..20699670)	syntrophin gamma 1
	14	36340_20627552_20641112_AGAAAAAGGA	20634332	0	H	N	0.101	100000	3.61911e-06	SNTG1	NC_037341.1 (20283404..20699670)	syntrophin gamma 1
	14	36342_20746883_20831633_ACGGAGGGAA	20789258	0	H	N	0.101	100000	1.23518e-06	NO
	14	36354_21145057_21167070_AAGGGAAGAC	21156064	0	H	N	0.102	100000	9.71958e-07	ST18	NC_037341.1 (21158095..21248959, complement)	ST18 C2H2C-type zinc finger transcription factor
	14	36356_21204818_21284128_AAAGGGGCCA	21244473	0	H	N	0.109	100000	5.4506e-06	ST18	NC_037341.1 (21158095..21248959, complement)	ST18 C2H2C-type zinc finger transcription factor
	14	36357_21287635_21365494_GAAGGCACAG	21326564	0	H	N	0.102	100000	9.71958e-07	no
	14	36359_21422545_21454977_GGGGCAAAGG	21438761	0	H	N	0.103	100000	2.44424e-06	no
	14	36361_21493616_21535932_AGGAAAGGAG	21514774	0	H	N	0.215	100000	5.95541e-06	RB1CC1	NC_037341.1 (21492812..21533007, complement)	RB1 inducible coiled-coil 1
	14	36362_21539019_21612368_ACGGGAAGGG	21575694	0	H	N	0.125	100000	5.37016e-06	NPBWR1	NC_037341.1 (21608255..21609250)	neuropeptides B and W receptor 1
	14	36367_21784075_21823009_GGGAACAAGA	21803542	0	H	N	0.208	100000	6.19948e-06	no
	14	36368_21830206_21864292_AAGCCGAAGG	21847249	0	H	N	0.218	100000	8.57969e-06	ATP6V1H	NC_037341.1 (21853765..21927850, complement)	ATPase H+ transporting V1 subunit H
	14	36370_21912739_21967712_GCGGCGGCGC	21940226	0	H	N	0.111	100000	1.76163e-07	RGS20 TCEA1	NC_037341.1 (21924527..21955493) NC_037341.1 (21961031..21989988, complement)	regulator of G protein signaling 20 transcription elongation factor A1
	14	36371_21976451_22017190_AAAACGGGAC	21996820	0	H	N	0.103	100000	3.228e-07	TCEA1 LYPLA1	NC_037341.1 (21961031..21989988, complement) NC_037341.1 (21993390..22011142, complement)	transcription elongation factor A1 lysophospholipase 1
	14	36372_22021048_22082359_GAAGGAAAGG	22051704	0	H	N	0.103	100000	3.228e-07	MRPL15	NC_037341.1 (22011237..22023134)	mitochondrial ribosomal protein L15
	14	36373_22084900_22112390_AGACGGGAAA	22098645	0	H	N	0.103	100000	3.228e-07	no
	14	36376_22159702_22198388_GAACGAGAGC	22179045	0	H	N	0.107	100000	5.50541e-06	no
	14	36377_22209064_22251785_GACGGAGGGG	22230424	0	H	N	0.039	100000	8.82849e-07	SOX17	NC_037341.1 (22229926..22231726	SRY-box transcription factor 17
	14	36397_23048646_23096791_ACAAGGAAGA	23072718	0	H	N	0.109	100000	1.14927e-06	TMEM68	NC_037341.1 (23034273..23070127, complement)	transmembrane protein 68
	14	36398_23097328_23114267_GAGAAGGAAG	23105798	0	H	N	0.108	100000	8.47575e-07	no
	14	36415_23887980_23945485_GAGAAAGAAA	23916732	0	H	N	0.107	100000	5.28652e-07	no
	14	36416_23947931_23982663_GAGGGAGAAA	23965297	0	H	N	0.129	100000	3.44313e-06	no
	14	36422_24222338_24260937_AAACAAAGAA	24241638	0	H	N	0.109	100000	1.36197e-07	no
	14	36443_25307116_25354674_AGGAGGCAGC	25330895	0	H	N	0.113	100000	2.68887e-06	no
	14	36444_25376827_25412013_GGAAGAAGGC	25394420	0	H	N	0.054	100000	1.17989e-07	no
	14	36454_25831107_25871315_AAGAGAGGAA	25851211	0	H	N	0.059	100000	1.32215e-07	no
	14	36456_25946432_25985624_AGAGAGACCG	25966028	0	H	N	0.054	100000	4.67262e-07	CA8	NC_037341.1 (25953777..26038348, complement)	carbonic anhydrase 8
	14	36459_26075301_26105982_AAAGGAGGAG	26090642	0	H	N	0.135	100000	2.25262e-07	no
	14	36467_26498435_26574416_AACGGGAAGA	26536426	0	H	N	0.144	100000	2.76565e-06	no
	14	36474_26803676_26839849_AAAGGAGAAA	26821762	0	H	N	0.283	100000	2.9377e-07	no
	14	36519_28564292_28580989_AGCAGGGGAA	28572640	0	H	N	0.151	100000	9.78201e-07	no
	14	36520_28582211_28632159_AAAAAAGAAG	28607185	0	H	N	0.149	100000	1.06865e-06	no
	14	36521_28632857_28645930_GGAAGGAAAA	28639394	0	H	N	0.15	100000	1.45971e-06	no
	14	36522_28646690_28671618_AGAAGGCGAA	28659154	0	H	N	0.147	100000	2.19538e-06	no
	14	36523_28673837_28728296_AGAAAGAAGG	28701066	0	H	N	0.125	100000	1.35747e-07	no
	14	36528_28923298_28961609_GAAACGAAAA	28942454	0	H	N	0.131	100000	5.59619e-08	no
	14	36538_29328558_29360313_GGGACGAGAG	29344436	0	H	N	0.243	100000	4.26108e-06	CYP7B1 (Projected HGNC Symbol)	ENSBTAG00000001299.5
	14	36574_31072259_31130832_AAAGGGACAA	31101546	0	H	N	0.147	100000	1.89926e-06	MCMDC2	NC_037341.1 (31063551..31102612)	minichromosome maintenance domain containing 2
	14	36589_31785149_31809007_CAAACACAAA	31797078	0	H	N	0.101	100000	1.37751e-06	CPA6	NC_037341.1 (31534465..31829259, complement)	carboxypeptidase A6
	14	36592_31931414_31953692_ACAAAACAAA	31942553	0	H	N	0.101	100000	6.99548e-06	no
	14	36595_32058026_32077734_CGGAAAGACG	32067880	0	H	N	0.099	100000	3.68402e-06	PREX2	NC_037341.1 (31977415..32270936)	phosphatidylinositol-3,4,5-trisphosphate dependent Rac exchange factor 2
	14	36596_32079547_32115450_GAGAGGAAGA	32097498	0	H	N	0.116	100000	1.0287e-06	PREX2	NC_037341.1 (31977415..32270936)	phosphatidylinositol-3,4,5-trisphosphate dependent Rac exchange factor 2
	14	36597_32116932_32145573_GGGGAAGGGA	32131252	0	H	N	0.116	100000	1.0287e-06	PREX2	NC_037341.1 (31977415..32270936)	phosphatidylinositol-3,4,5-trisphosphate dependent Rac exchange factor 2
	14	36598_32146547_32165689_AAAGAGAAAG	32156118	0	H	N	0.116	100000	1.0287e-06	PREX2	NC_037341.1 (31977415..32270936)	phosphatidylinositol-3,4,5-trisphosphate dependent Rac exchange factor 2
	14	36599_32166561_32179360_CGAAAGGAAA	32172960	0	H	N	0.116	100000	7.46016e-07	PREX2	NC_037341.1 (31977415..32270936)	phosphatidylinositol-3,4,5-trisphosphate dependent Rac exchange factor 2
	14	36599_32166561_32179360_AAGGGAAGGG	32172960	0	N	H	0.116	100000	7.46016e-07	PREX2	NC_037341.1 (31977415..32270936)	phosphatidylinositol-3,4,5-trisphosphate dependent Rac exchange factor 2
	14	36600_32180577_32203172_AGAAGGAGGC	32191874	0	H	N	0.116	100000	1.0287e-06	PREX2	NC_037341.1 (31977415..32270936)	phosphatidylinositol-3,4,5-trisphosphate dependent Rac exchange factor 2
	14	36602_32235018_32252702_GAGAAAAGAA	32243860	0	H	N	0.126	100000	1.50289e-07	PREX2	NC_037341.1 (31977415..32270936)	phosphatidylinositol-3,4,5-trisphosphate dependent Rac exchange factor 2
	14	36604_32603880_32628923_GGCAAGGGCG	32616402	0	H	N	0.126	100000	1.50289e-07	C14H8orf34	NC_037341.1 (32378240..32742709)	chromosome 14 C8orf34 homolog
	14	36605_32630436_32663649_GGCCAGAGCG	32647042	0	H	N	0.126	100000	1.50289e-07	C14H8orf34	NC_037341.1 (32378240..32742709)	chromosome 14 C8orf34 homolog
	14	36606_32664878_32714480_AAAACAAAAG	32689679	0	H	N	0.126	100000	1.50289e-07	C14H8orf34	NC_037341.1 (32378240..32742709)	chromosome 14 C8orf34 homolog
	14	36645_34352081_34385534_AAGAAGGAAG	34368808	0	H	N	0.127	100000	4.11534e-06	LACTB2 XKR9	NC_037341.1 (34328198..34360601, complement) NC_037341.1 (34364689..34390731)	XK related 9
	14	36646_34404382_34440542_GGAGGAGGAA	34422462	0	H	N	0.109	100000	2.6888e-06	no
nsnp 20	6	8434_40222697_40300450_GAGGAGGAAGCGAAAAAAAA	40261574	0	H	N	0.076	100000	7.97788e-06	PACRGL KCNIP4	NC_037333.1 (40227761..40249213) NC_037333.1 (40250031..41576555, complement)	parkin coregulated like potassium voltage-gated channel interacting protein 4
	6	8484_44109559_44163393_GGCAAAGAGGACCGAAGAAA	44136476	0	H	N	0.103	100000	3.35413e-07	DHX15	NC_037333.1 (44133427..44187399, complement)	DEAH-box helicase 15
	6	8521_46872287_46909152_AAAAGGGCACAGGAGAGGAG	46890720	0	H	N	0.033	100000	8.27265e-06	no
	6	8522_46910176_46936182_CAAGAAAAAGGGAGGGACAA	46923179	0	H	N	0.033	100000	8.27265e-06	no
	14	17964_4942464_5010734_GAGAGGAAGGACAAAGGGGA	4976599	0	H	N	0.03	100000	3.59281e-07	no
	14	17972_5339553_5395069_GAAACAAACAAGGCCAAAAG	5367311	0	H	N	0.031	100000	1.13335e-06	no
	14	17974_5458783_5499839_AGACGGAAAAAAGGAAAAAG	5479311	0	H	N	0.039	100000	4.53213e-07	no
	14	17978_5654325_5738026_GGAAGGGACAGAAGCGGGGG	5696176	0	H	N	0.031	100000	1.13335e-06	no
	14	17987_6308188_6362348_AAAGAGGGAGCGCAGAAAGG	6335268	0	H	N	0.035	100000	2.91523e-06	no
	14	17989_6420485_6485775_GAGACGAAGAGCCACGGAAA	6453130	0	H	N	0.041	100000	4.76141e-06	KHDRBS3	NC_037341.1 (6392309..6544746, complement)	KH RNA binding domain containing, signal transduction associated 3
	14	17990_6486431_6531702_AAAGAAAAGGAGGGGCGAAG	6509066	0	H	N	0.034	100000	1.60486e-06	KHDRBS3	NC_037341.1 (6392309..6544746, complement)	KH RNA binding domain containing, signal transduction associated 3
	14	17991_6533222_6583605_GAGACAAAAGAAAACACAGG	6558414	0	H	N	0.034	100000	8.57951e-07	KHDRBS3	NC_037341.1 (6392309..6544746, complement)	KH RNA binding domain containing, signal transduction associated 3
	14	17997_6882204_6956204_GAGACGGGGAGGAAAGGGAC	6919204	0	H	N	0.041	100000	2.80225e-06	no
	14	18005_7366826_7450049_AAAGGAAAAAGGGAGGCGGG	7408438	0	H	N	0.036	100000	2.33666e-06	no
	14	18006_7457680_7519805_AGGAGCGAAAAAGAGGGCCA	7488742	0	H	N	0.034	100000	5.29169e-06	no
	14	18007_7521744_7577923_GAGGAGGAGAGGGCGGAGGC	7549834	0	H	N	0.033	100000	7.30116e-07	no
	14	18023_8589818_8665865_AAAGGGAGAAGAAGAAGGAG	8627842	0	H	N	0.034	100000	1.387e-06	LRRC6	NC_037341.1 (8601614..8672670)	leucine rich repeat containing 6
	14	18026_8835699_8929810_AAAGAAAAGAGGGGAGAAAA	8882754	0	H	N	0.039	100000	9.02208e-06	KCNQ3	NC_037341.1 (8737928..9030010)	potassium voltage-gated channel subfamily Q member 3
	14	18077_12106554_12235728_GCAAGGAGGAAAGGGAAACG	12171141	0	H	N	0.039	100000	9.83578e-06	no
	14	18081_12590718_12660047_AAAAGGAAACGCGCAAAGGG	12625382	0	H	N	0.039	100000	9.83578e-06	MYC	NC_037341.1 (12653171..12659616, complement)	MYC proto-oncogene, bHLH transcription factor
	14	18082_12666454_12727219_AAAAGGAGAAGGGGACGGAA	12696836	0	H	N	0.039	100000	9.83578e-06	no
	14	18086_13029488_13146789_GGAAGCAAAAAGAGGAAAAG	13088138	0	H	N	0.041	100000	3.68976e-06	no
	14	18089_13296055_13406879_AGGCCGGGCGAGACGGAGGA	13351467	0	H	N	0.041	100000	3.68976e-06	no
	14	18090_13408479_13488780_GAAAAGAGAGAGGGAAGCCG	13448630	0	H	N	0.04	100000	1.94172e-06	no
	14	18101_14393557_14474033_AGAGGACGGGAGGAGCGGAG	14433795	0	H	N	0.038	100000	1.12765e-06	no
	14	18106_15647421_15726111_ACGGAGAAAAAGAAGCAAAA	15686766	0	H	N	0.036	100000	3.0475e-06	TMEM68	NC_037341.1 (23034273..23070127, complement)	transmembrane protein 68
	14	18107_15730850_15805607_GGGACGGAAAGCAACAGCAA	15768228	0	H	N	0.038	100000	2.21797e-06	no
	14	18111_16018203_16067928_AGAAAGAAAAGAAGGGAAAG	16043066	0	H	N	0.046	100000	9.10871e-07	no
	14	18112_16069235_16101536_AAAGGAAGGAAAGGAAAAGG	16085386	0	H	N	0.046	100000	9.10871e-07	FAM91A1	NC_037341.1 (16071631..16112796, complement)	family with sequence similarity 91 member A1
	14	18113_16103560_16181192_CGGGAGAAAGGACAAACAGG	16142376	0	H	N	0.045	100000	1.15941e-06	FAM91A1 ANXA13	NC_037341.1 (16071631..16112796, complement) NC_037341.1 (16143324..16159206)	family with sequence similarity 91 member A1 annexin A13
	14	18116_16347572_16441168_AGACAAAAAAGGGAAAAAAA	16394370	0	H	N	0.047	100000	3.68502e-06	FBXO32 WDYHV1	NC_037340.1 (81490531..81490848, complement) NC_037341.1 (16424582..16443170, complement)	F-box protein 32 WDYHV motif containing 1
	14	18122_16899931_16962958_AAAAGAAGGCGAGGGAAGGG	16931444	0	H	N	0.037	100000	9.21511e-07	no
	14	18129_17507630_17563237_GGGAGAAGAGAAGAAGGGGA	17535434	0	H	N	0.038	100000	7.58894e-07	no
	14	18130_17565925_17625215_AAAGAGAGCGAAGGCCAGAG	17595570	0	H	N	0.037	100000	3.50844e-07	no
	14	18137_18045512_18149490_AGAACAGAAAAAAGGAGAAG	18097501	0	H	N	0.038	100000	1.34459e-07	HAS2	NC_037341.1 (18093101..18125216)	hyaluronan synthase 2
	14	18145_18759185_18875827_CAAAAGAGAGAGAAAAGCGA	18817506	0	H	N	0.101	100000	9.35487e-06	no
	14	18149_19220744_19320135_GAAAGAGGGGAGAAGACAGA	19270440	0	H	N	0.103	100000	2.83198e-06	SPIDR	NC_037341.1 (19130319..19406289, complement)	scaffold protein involved in DNA repair
	14	18150_19324485_19410212_AGAGAGGAAGGGGAGAGCAA	19367348	0	H	N	0.104	100000	7.36341e-07	SPIDR	NC_037341.1 (19130319..19406289, complement)	scaffold protein involved in DNA repair
	14	18151_19413497_19487368_AGCAAGGGAAAAAGAGAGAC	19450432	0	H	N	0.102	100000	9.26612e-07	PRKDC H3F3C	NC_037341.1 (19424288..19551125, complement) NC_037341.1 (19419741..19420794, complement)	protein kinase, DNA-activated, catalytic subunit H3 histone, family 3C
	14	18152_19488209_19542783_AGGCGACGGCAGGAAGAAAA	19515496	0	H	N	0.102	100000	9.26612e-07	PRKDC	NC_037341.1 (19424288..19551125, complement)	protein kinase, DNA-activated, catalytic subunit
	14	18153_19543818_19605085_AAAGGGAGGGAAGGAAGGGA	19574452	0	H	N	0.136	100000	1.23196e-07	PRKDC UBE2V2 MCM4	NC_037341.1 (19424288..19551125, complement) NC_037341.1 (19593065..19616299) NC_037341.1 (19551155..19563217)	protein kinase, DNA-activated, catalytic subunit ubiquitin conjugating enzyme E2 V2 minichromosome maintenance complex component 4
	14	18155_19676252_19745134_AAGCGGGGGGGAAAAAAAGC	19710693	0	H	N	0.139	100000	9.47788e-07
	14	18165_20490765_20583582_GGAAAGAAAGAGAGAAAAGA	20537174	0	H	N	0.101	100000	1.73292e-06	SNTG1	NC_037341.1 (20283404..20699670)	syntrophin gamma 1
	14	18166_20584795_20626513_GGAAGGAGAAAGGGGCGAAA	20605654	0	H	N	0.101	100000	1.58758e-06	SNTG1	NC_037341.1 (20283404..20699670)	syntrophin gamma 1
	14	18167_20627552_20725667_AGAAAAAGGAGGCAAAAGCA	20676610	0	H	N	0.101	100000	2.65554e-06	SNTG1	NC_037341.1 (20283404..20699670)	syntrophin gamma 1
	14	18168_20746883_20862728_ACGGAGGGAAAGAACAACGG	20804806	0	H	N	0.101	100000	8.72339e-07	no
	14	18172_21078194_21109998_AACAGGAGGCGGGAGAAGAA	21094096	0	H	N	0.103	100000	4.66662e-06	no
	14	18173_21113576_21138187_AGAAAAGGAGAAGAAAAGGA	21125882	0	H	N	0.101	100000	1.27155e-06	no
	14	18174_21145057_21203746_AAGGGAAGACGGGCGGAAGG	21174402	0	H	N	0.102	100000	6.88781e-07	ST18	NC_037341.1 (21158095..21248959, complement)	ST18 C2H2C-type zinc finger transcription factor
	14	18175_21204818_21365494_AAAGGGGCCAGAAGGCACAG	21285156	0	H	N	0.102	100000	6.88781e-07	ST18	NC_037341.1 (21158095..21248959, complement)	ST18 C2H2C-type zinc finger transcription factor
	14	18176_21369887_21454977_GAAAGGGGGGGGGGCAAAGG	21412432	0	H	N	0.101	100000	1.27155e-06	no
	14	18177_21459168_21535932_AGGACAGAAGAGGAAAGGAG	21497550	0	H	N	0.2	100000	4.42824e-07	RB1CC1	NC_037341.1 (21492812..21533007, complement)	RB1 inducible coiled-coil 1
	14	18180_21736818_21823009_GAAAGACGGGGGGAACAAGA	21779914	0	H	N	0.197	100000	7.58704e-06	OPRK1	NC_037341.1 (21714449..21737924, complement)	opioid receptor kappa 1
	14	18182_21912739_22017190_GCGGCGGCGCAAAACGGGAC	21964964	0	H	N	0.102	100000	4.50118e-07	RGS20	NC_037341.1 (21924527..21955493)	regulator of G protein signaling 20
	14	18183_22021048_22112390_GAAGGAAAGGAGACGGGAAA	22066719	0	H	N	0.103	100000	2.42162e-07	MRPL15	NC_037341.1 (22011237..22023134)	mitochondrial ribosomal protein L15
	14	18185_22159702_22251785_GAACGAGAGCGACGGAGGGG	22205744	0	H	N	0.038	100000	1.04297e-07	SOX17	NC_037341.1 (22229926..22231726	SRY-box transcription factor 17
	14	18195_23022289_23096791_GAGAGCGAGAACAAGGAAGA	23059540	0	H	N	0.109	100000	8.32838e-07	TMEM68	NC_037341.1 (23034273..23070127, complement)	transmembrane protein 68
	14	18196_23097328_23142120_GAGAAGGAAGGGAAGAGGAG	23119724	0	H	N	0.107	100000	6.58939e-07	LYN	NC_037341.1 (23135524..23244752)	LYN proto-oncogene, Src family tyrosine kinase
	14	18204_23826400_23945485_AGAAAAGAAGGAGAAAGAAA	23885942	0	H	N	0.107	100000	3.53762e-07	IMPAD1	NC_037341.1 (23867151..23883121, complement)	inositol monophosphatase domain containing 1
	14	18208_24222338_24309248_AAACAAAGAAGAGAGGGACA	24265793	0	H	N	0.108	100000	1.17157e-07	no
	14	18216_24958417_25158768_AAGGACGAAAGGGGGAAGAG	25058592	0	H	N	0.057	100000	1.45778e-06	TOX	NC_037341.1 (24946881..25258596, complement)	thymocyte selection associated high mobility group box
	14	18218_25254540_25354674_GAAAAGAGAAAGGAGGCAGC	25304607	0	H	N	0.113	100000	2.7413e-06	TOX	NC_037341.1 (24946881..25258596, complement)	thymocyte selection associated high mobility group box
	14	18219_25376827_25471170_GGAAGAAGGCGGAAGAAGAA	25423998	0	H	N	0.054	100000	9.18647e-08	no
	14	18224_25831107_25938065_AAGAGAGGAAAGGAGGAAGA	25884586	0	H	N	0.054	100000	1.35019e-07	no
	14	18225_25946432_26026584_AGAGAGACCGCGGGAGGAAG	25986508	0	H	N	0.054	100000	3.74121e-07	CA8	NC_037341.1 (25953777..26038348, complement)	carbonic anhydrase 8
	14	18226_26027338_26105982_AAGAGAGGAGAAAGGAGGAG	26066660	0	H	N	0.054	100000	2.76243e-07	CA8	NC_037341.1 (25953777..26038348, complement)	carbonic anhydrase 8
	14	18227_26108646_26264142_AAAAAGGAGAGAGAAGAGAA	26186394	0	H	N	0.054	100000	5.76375e-07	RAB2A	NC_037341.1 (26180786..26253380)	RAB2A, member RAS oncogene family
	14	18230_26481359_26574416_CAGGGGGCAAAACGGGAAGA	26527888	0	H	N	0.139	100000	2.70932e-07	CHD7	NC_037341.1 (26298023..26488716)	chromodomain helicase DNA binding protein 7
	14	18234_26803676_26880091_AAAGGAGAAAGGAACAGGAA	26841884	0	H	N	0.236	100000	2.73867e-07	CLVS1	NC_037341.1 (26839142..27014671)	clavesin 1
	14	18256_28508856_28580989_AGAGGGGAAGAGCAGGGGAA	28544922	0	H	N	0.149	100000	1.61536e-06	no
	14	18257_28582211_28645930_AAAAAAGAAGGGAAGGAAAA	28614070	0	H	N	0.149	100000	8.36502e-07	no
	14	18258_28646690_28728296_AGAAGGCGAAAGAAAGAAGG	28687493	0	H	N	0.116	100000	2.54888e-07	no
	14	18291_31741006_31809007_AAGCAGGAGCCAAACACAAA	31775006	0	H	N	0.101	100000	6.77747e-07	CPA6	NC_037341.1 (31534465..31829259, complement)	carboxypeptidase A6
	14	18292_31814373_31928771_AGGCAAGGCAAGCGAAGAGA	31871572	0	H	N	0.098	100000	5.83049e-06	CPA6	NC_037341.1 (31534465..31829259, complement)	carboxypeptidase A6
	14	18295_32079547_32145573_GAGAGGAAGAGGGGAAGGGA	32112560	0	H	N	0.116	100000	5.62395e-07	PREX2	NC_037341.1 (31977415..32270936)	phosphatidylinositol-3,4,5-trisphosphate dependent Rac exchange factor 2
	14	18296_32146547_32179360_AAAGAGAAAGCGAAAGGAAA	32162954	0	H	N	0.116	100000	5.62395e-07	PREX2	NC_037341.1 (31977415..32270936)	phosphatidylinositol-3,4,5-trisphosphate dependent Rac exchange factor 2
	14	18297_32180577_32233116_AGAAGGAGGCAGGAGAACGG	32206846	0	H	N	0.116	100000	5.62395e-07	PREX2	NC_037341.1 (31977415..32270936)	phosphatidylinositol-3,4,5-trisphosphate dependent Rac exchange factor 2
	14	18299_32603880_32663649_GGCAAGGGCGGGCCAGAGCG	32633764	0	H	N	0.126	100000	7.91208e-08	C14H8orf34	NC_037341.1 (32378240..32742709)	chromosome 14 C8orf34 homolog
	14	18300_32664878_32815637_AAAACAAAAGAAAGAAACGG	32740258	0	H	N	0.101	100000	2.14871e-07	C14H8orf34	NC_037341.1 (32378240..32742709)	chromosome 14 C8orf34 homolog
	14	18315_34116291_34166007_GGAGAGGACAAAGGGAAAAC	34141149	0	H	N	0.112	100000	2.16168e-06	NCOA2	NC_037341.1 (33834871..34120645, complement)	nuclear receptor coactivator 2
	14	18317_34228625_34271778_AAGGGAGAGGAGGGAAGACG	34250202	0	H	N	0.113	100000	4.75391e-06	no
	14	18318_34273206_34322796_CAGAGCGAGAGAAGAGGAAA	34298001	0	H	N	0.166	100000	5.68546e-07	TRAM1	NC_037341.1 (34273500..34307892, complement)	translocation associated membrane protein 1
	14	18319_34323625_34385534_AAGGGGAGGAAAGAAGGAAG	34354580	0	H	N	0.113	100000	5.42865e-06	LACTB2 XKR9	NC_037341.1 (34328198..34360601, complement) NC_037341.1 (34364689..34390731)	lactamase beta 2 XK related 9
	14	18320_34404382_34477456_GGAGGAGGAAACGAAAGACG	34440919	0	H	N	0.109	100000	1.25559e-06	no
	14	18339_36297573_36382616_CAAAAGAGAAAGGGAGAAGA	36340094	0	H	N	0.494	100000	4.7598e-06	KCNB2	NC_037341.1 (35874662..36335833)	potassium voltage-gated channel subfamily B member 2
	14	18382_40599276_40707084_ACGAGGAAGAGGAGAGGAGA	40653180	0	H	N	0.078	100000	8.98619e-06	no
	24	27390_56897755_57033389_GAGAAAGAAAAACGGGGCGG	56965572	0	H	N	0.025	100000	2.80753e-06	ATP8B1	NC_037351.1 (56867650..57019090, complement)	ATPase phospholipid transporting 8B1
nsnp30	6	5623_40222697_40322152_GAGGAGGAAGCGAAAAAAAACAAAAAGGGG	40272424	0	H	N	0.072	100000	3.99766e-06	PACRGL KCNIP4	NC_037333.1 (40227761..40249213) NC_037333.1 (40250031..41576555, complement)	parkin coregulated like potassium voltage-gated channel interacting protein 4
	6	5656_44094185_44163393_AAAGGGGAGGGGCAAAGAGGACCGAAGAAA	44128789	0	H	N	0.103	100000	3.20589e-07	DHX15	NC_037333.1 (44133427..44187399, complement)	DEAH-box helicase 15
	6	5681_46872287_46921741_AAAAGGGCACAGGAGAGGAGCAAGAAAAAG	46897014	0	H	N	0.033	100000	6.95746e-06	no
	14	11975_4978567_5049426_ACAAAGGGGAAGAGGGGAAGGGGGAGGGCA	5013996	0	H	N	0.032	100000	4.06712e-07	no
	14	11980_5339553_5418736_GAAACAAACAAGGCCAAAAGGGAGAGCAGA	5379144	0	H	N	0.031	100000	7.56134e-07	no
	14	11981_5419923_5499839_ACGGCGAGGCAGACGGAAAAAAGGAAAAAG	5459881	0	H	N	0.039	100000	3.42482e-07	no
	14	11984_5654325_5782949_GGAAGGGACAGAAGCGGGGGAAAAAGGAAG	5718637	0	H	N	0.031	100000	7.56134e-07	no
	14	11987_6023464_6113307_AAAAAAAGCGAGGACGAGGAGAGGGGAAGA	6068386	0	H	N	0.042	100000	3.95342e-07	no
	14	11990_6308188_6401349_AAAGAGGGAGCGCAGAAAGGAGAAGACGAG	6354768	0	H	N	0.034	100000	1.13933e-06	no
	14	11991_6402529_6485775_CGAAAAGAGGGAGACGAAGAGCCACGGAAA	6444152	0	H	N	0.034	100000	1.13933e-06	KHDRBS3	NC_037341.1 (6392309..6544746, complement)	KH RNA binding domain containing, signal transduction associated 3
	14	11992_6486431_6555025_AAAGAAAAGGAGGGGCGAAGGAGACAAAAG	6520728	0	H	N	0.034	100000	1.13933e-06	KHDRBS3	NC_037341.1 (6392309..6544746, complement)	KH RNA binding domain containing, signal transduction associated 3
	14	11993_6555671_6649020_AAAACACAGGAAACGGGGAAGAAAGAAGAC	6602346	0	H	N	0.035	100000	1.42364e-06	no
	14	11996_6848429_6916008_AGGAAAGAAGGGGGAGAGGAGAGACGGGGA	6882218	0	H	N	0.036	100000	1.76642e-06	no
	14	11997_6917787_7005179_GGAAAGGGACAAGAAAAGGAAAGGAGAAAG	6961483	0	H	N	0.052	100000	3.12168e-06	no
	14	12000_7183775_7251771_AGGGCAAGGAGAAGGGGAAACAAAAGAAAA	7217773	0	H	N	0.033	100000	1.75359e-06	ZFAT	NC_037341.1 (7109945..7266726)	zinc finger and AT-hook domain containing
	14	12002_7366826_7493417_AAAGGAAAAAGGGAGGCGGGAGGAGCGAAA	7430122	0	H	N	0.033	100000	2.32948e-06	no
	14	12003_7497714_7577923_AAGAGGGCCAGAGGAGGAGAGGGCGGAGGC	7537818	0	H	N	0.033	100000	5.62306e-07	no
	14	12004_7580436_7725751_ACAGCGGGGGGAAGGGGGAAGAGAAGGAAG	7653094	0	H	N	0.032	100000	7.86286e-07	no
	14	12006_7830445_7890198_AAACCGGAGAGGAGCGGAAGAAGCGGAAGA	7860322	0	H	N	0.046	100000	7.05213e-06	ST3GAL1	NC_037341.1 (7864644..7955645)	ST3 beta-galactoside alpha-2,3-sialyltransferase 1
	14	12007_7890763_7950022_GCCCAGGGCAGCGGGGGAGAAGGGGGAGAG	7920392	0	H	N	0.037	100000	5.75159e-06	ST3GAL1	NC_037341.1 (7864644..7955645)	ST3 beta-galactoside alpha-2,3-sialyltransferase 1
	14	12014_8589818_8710285_AAAGGGAGAAGAAGAAGGAGGACGGCAGGC	8650052	0	H	N	0.034	100000	6.34674e-07	LRRC6	NC_037341.1 (8601614..8672670)	leucine rich repeat containing 6
	14	12015_8725946_8833079_AAAGACCGGGAGAGAAACAACAGGAGCGGA	8779512	0	H	N	0.036	100000	7.36591e-07	KCNQ3	NC_037341.1 (8737928..9030010)	potassium voltage-gated channel subfamily Q member 3
	14	12016_8835699_8959900_AAAGAAAAGAGGGGAGAAAAAGGCACGAAA	8897800	0	H	N	0.036	100000	4.70483e-06	KCNQ3	NC_037341.1 (8737928..9030010)	potassium voltage-gated channel subfamily Q member 3
	14	12030_10208464_10319796_AAAGGGAAAGAAGAAGGAGCAGCGAAGAAA	10264130	0	H	N	0.032	100000	3.22521e-06	ASAP1	NC_037341.1 (10264574..10604312)	ArfGAP with SH3 domain, ankyrin repeat and PH domain 1
	14	12050_12106554_12276291_GCAAGGAGGAAAGGGAAACGAGAAGAGAGG	12191422	0	H	N	0.039	100000	7.82637e-06	no
	14	12053_12629324_12727219_GCGCAAAGGGAAAAGGAGAAGGGGACGGAA	12678272	0	H	N	0.039	100000	7.82637e-06	MYC	NC_037341.1 (12653171..12659616, complement)	MYC proto-oncogene, bHLH transcription factor
	14	12055_12865731_13027240_GGAACAGGCAAGAGAAAAGGCGAAAAACAC	12946486	0	H	N	0.039	100000	4.58816e-06	no
	14	12056_13029488_13182980_GGAAGCAAAAAGAGGAAAAGGAGGAAAAGG	13106234	0	H	N	0.041	100000	2.90552e-06	no
	14	12058_13296055_13448376_AGGCCGGGCGAGACGGAGGAGAAAAGAGAG	13372216	0	H	N	0.041	100000	2.90552e-06	no
	14	12059_13453345_13585734_AGGGAAGCCGAGGGCCCAGGAAGGAGGGGG	13519540	0	H	N	0.039	100000	9.18763e-07	no
	14	12060_13588549_13734132_GGAAGAAAAAGAAAGGGGACCAGGAAGGGA	13661340	0	H	N	0.039	100000	9.18763e-07	no
	14	12062_13860922_13988083_AGCAAGCAGACAGAGAGGGAAGAGCAGGGC	13924502	0	H	N	0.065	100000	4.00255e-06	LRATD2	NC_037341.1 (13920349..13925812)	LRAT domain containing 2
	14	12066_14393557_14985385_AGAGGACGGGAGGAGCGGAGGAACAACGAG	14689471	0	H	N	0.038	100000	1.01161e-06	TRIB1 NSMCE2	NC_037341.1 (14779044..14787206, complement) NC_037341.1 (14849669..15087888, complement)	tribbles pseudokinase 1 NSE2 (MMS21) homolog, SMC5-SMC6 complex SUMO ligase
	14	12069_15614038_15726111_GGAGGACGGGACGGAGAAAAAGAAGCAAAA	15670074	0	H	N	0.036	100000	1.97569e-06	TMEM65 TRMT12	NC_037341.1 (15674944..15722010) NC_037341.1 (15616492..15618384, complement)	transmembrane protein 65 tRNA methyltransferase 12 homolog
	14	12070_15730850_15853235_GGGACGGAAAGCAACAGCAAGCGAGGGGAG	15792042	0	H	N	0.038	100000	1.64141e-06	no
	14	12072_15956192_16053224_AAAACGAACAAAGCAAAGGAAGAAAGAAAA	16004708	0	H	N	0.045	100000	9.61065e-07	FER1L6	NC_037341.1 (15864187..16037574, complement)	fer-1 like family member 6
	14	12073_16057702_16101536_GAAGGGAAAGAAAGGAAGGAAAGGAAAAGG	16079619	0	H	N	0.046	100000	7.93827e-07	FAM91A1	NC_037341.1 (16071631..16112796, complement)	family with sequence similarity 91 member A1
	14	12074_16103560_16221570_CGGGAGAAAGGACAAACAGGGGGAGAGGGA	16162565	0	H	N	0.045	100000	9.61065e-07	FAM91A1 ANXA13	NC_037341.1 (16071631..16112796, complement) NC_037341.1 (16143324..16159206)	family with sequence similarity 91 member A1 annexin A13
	14	12076_16347572_16481804_AGACAAAAAAGGGAAAAAAAAGGCGAGGAA	16414688	0	H	N	0.047	100000	3.03922e-06	FBXO32 WDYHV1	NC_037340.1 (81490531..81490848, complement) NC_037341.1 (16424582..16443170, complement)	F-box protein 32 WDYHV motif containing 1
	14	12080_16899931_17001872_AAAAGAAGGCGAGGGAAGGGAAGGAAGGCA	16950902	0	H	N	0.037	100000	7.0155e-07	ATAD2	NC_037341.1 (16454611..16479842)	ATPase family AAA domain containing 2
	14	12084_17452504_17542939_GGAAAAGGAAAAAAAAGCGAGGGAGAAGAG	17497722	0	H	N	0.038	100000	5.60683e-07	no
	14	12085_17544926_17625215_AAGAAGGGGAAAAGAGAGCGAAGGCCAGAG	17585070	0	H	N	0.037	100000	2.38038e-07	no
	14	12087_17761579_17819007_AAAGGGAGAAAAAGAAAGGAAAAGAGAAAA	17790293	0	H	N	0.037	100000	2.38038e-07	no
	14	12090_18045512_18183100_AGAACAGAAAAAAGGAGAAGGAAGAAGAGG	18114306	0	H	N	0.038	100000	8.79461e-08	HAS2	NC_037341.1 (18093101..18125216)	hyaluronan synthase 2
	14	12095_18683222_18875827_AAGAACAGCGCAAAAGAGAGAGAAAAGCGA	18779524	0	H	N	0.101	100000	5.73626e-06	no
	14	12096_18876940_19015860_AAAAAAGGAAGGCAGGAACGCGAAGACAGA	18946400	0	H	N	0.101	100000	8.95593e-06	no
	14	12098_19220744_19349948_GAAAGAGGGGAGAAGACAGAAGAGAGGAAG	19285346	0	H	N	0.103	100000	1.77703e-06	SPIDR	NC_037341.1 (19130319..19406289, complement)	scaffold protein involved in DNA repair
	14	12099_19370370_19487368_GGGAGAGCAAAGCAAGGGAAAAAGAGAGAC	19428869	0	H	N	0.102	100000	5.7766e-07	PRKDC H3F3C SPIDR	NC_037341.1 (19424288..19551125, complement) NC_037341.1 (19419741..19420794, complement) NC_037341.1 (19130319..19406289, complement)	protein kinase, DNA-activated, catalytic subunit H3 histone, family 3C scaffold protein involved in DNA repair
	14	12100_19488209_19565478_AGGCGACGGCAGGAAGAAAAAAAGGGAGGG	19526844	0	H	N	0.102	100000	5.7766e-07	PRKDC	NC_037341.1 (19424288..19551125, complement)	protein kinase, DNA-activated, catalytic subunit
	14	12102_19676252_19776101_AAGCGGGGGGGAAAAAAAGCGAGGAGGAGA	19726176	0	H	N	0.139	100000	6.00311e-07	no
	14	12106_20196617_20317529_GGCGAAGAGAGCAAGGAAGAGAGAGAGGCA	20257073	0	H	N	0.106	100000	1.75108e-07	no
	14	12107_20321605_20417696_GAAAAGGGAGGAAGGAAAGAAAGCGGAAAG	20369650	0	H	N	0.099	100000	2.40368e-07	SNTG1	NC_037341.1 (20283404..20699670)	syntrophin gamma 1
	14	12109_20558745_20626513_AGAGAAAAGAGGAAGGAGAAAGGGGCGAAA	20592629	0	H	N	0.101	100000	9.4656e-07	SNTG1	NC_037341.1 (20283404..20699670)	syntrophin gamma 1
	14	12110_20627552_20831633_AGAAAAAGGAGGCAAAAGCAACGGAGGGAA	20729592	0	H	N	0.101	100000	9.4656e-07	SNTG1	NC_037341.1 (20283404..20699670)	syntrophin gamma 1
	14	12113_21053684_21109998_AAGGGAAGAGAACAGGAGGCGGGAGAAGAA	21081841	0	H	N	0.101	100000	7.80483e-07	PCMTD1	NC_037341.1 (21013451..21062182, complement)	protein-L-isoaspartate (D-aspartate) O-methyltransferase domain containing 1
	14	12114_21113576_21167070_AGAAAAGGAGAAGAAAAGGAAAGGGAAGAC	21140323	0	H	N	0.101	100000	7.80483e-07	ST18	NC_037341.1 (21158095..21248959, complement)	ST18 C2H2C-type zinc finger transcription factor
	14	12115_21168306_21365494_GGGCGGAAGGAAAGGGGCCAGAAGGCACAG	21266900	0	H	N	0.102	100000	4.35761e-07	ST18	NC_037341.1 (21158095..21248959, complement)	ST18 C2H2C-type zinc finger transcription factor
	14	12116_21369887_21487155_GAAAGGGGGGGGGGCAAAGGAGGACAGAAG	21428521	0	H	N	0.101	100000	7.02722e-07	no
	14	12117_21493616_21644978_AGGAAAGGAGACGGGAAGGGCGAGGGAGAG	21569297	0	H	N	0.1	100000	9.07998e-08	RB1CC1	NC_037341.1 (21492812..21533007, complement)	RB1 inducible coiled-coil 1
	14	12120_21912739_22082359_GCGGCGGCGCAAAACGGGACGAAGGAAAGG	21997549	0	H	N	0.102	100000	3.07296e-07	RGS20 TCEA1 LYPLA1 MRPL15	NC_037341.1 (21924527..21955493) NC_037341.1 (21961031..21989988, complement) NC_037341.1 (21993390..22011142, complement) NC_037341.1 (22011237..22023134)	regulator of G protein signaling 20 transcription elongation factor A1 lysophospholipase 1 mitochondrial ribosomal protein L15
	14	12121_22084900_22158562_AGACGGGAAAGAAAGGGGGGAGGGGAGAGA	22121731	0	H	N	0.101	100000	2.03882e-07	no
	14	12122_22159702_22284457_GAACGAGAGCGACGGAGGGGAAAGAAAAAA	22222080	0	H	N	0.038	100000	1.08664e-07	SOX17	NC_037341.1 (22229926..22231726	SRY-box transcription factor 17
	14	12129_23048646_23142120_ACAAGGAAGAGAGAAGGAAGGGAAGAGGAG	23095383	0	H	N	0.105	100000	7.79638e-07	TMEM68 TGS1 LYN	NC_037341.1 (23034273..23070127, complement) NC_037341.1 (23070145..23095949) NC_037341.1 (23135524..23244752)	transmembrane protein 68 trimethylguanosine synthase 1 LYN proto-oncogene, Src family tyrosine kinase
	14	12137_24182406_24309248_AGGAGAGAGAAAACAAAGAAGAGAGGGACA	24245827	0	H	N	0.107	100000	7.46492e-08	no
	14	12138_24315353_24411455_GGGAGAAACAGAAAAGGAAGCGGGCAAAAG	24363404	0	H	N	0.113	100000	8.47926e-08	FAM110B	NC_037341.1 (24291600..24433683)	family with sequence similarity 110 member B
	14	12144_25254540_25412013_GAAAAGAGAAAGGAGGCAGCGGAAGAAGGC	25333276	0	H	N	0.054	100000	5.9905e-08	TOX	NC_037341.1 (24946881..25258596, complement)	thymocyte selection associated high mobility group box
	14	12148_25831107_25985624_AAGAGAGGAAAGGAGGAAGAAGAGAGACCG	25908366	0	H	N	0.053	100000	1.91093e-07	CA8	NC_037341.1 (25953777..26038348, complement)	carbonic anhydrase 8
	14	12149_25986431_26105982_CGGGAGGAAGAAGAGAGGAGAAAGGAGGAG	26046206	0	H	N	0.053	100000	2.90756e-07	CA8	NC_037341.1 (25953777..26038348, complement)	carbonic anhydrase 8
	14	12150_26108646_26352020_AAAAAGGAGAGAGAAGAGAAGGAGAAAGAG	26230333	0	H	N	0.054	100000	4.13153e-07	RAB2A	RAB2A, member RAS oncogene family	RAB2A, member RAS oncogene family
	14	12159_27500101_27618751_GGAAGACGGAAAGAAAACGACAAGGGAAGA	27559426	0	H	N	0.094	100000	9.01117e-06	no
	14	12170_28582211_28671618_AAAAAAGAAGGGAAGGAAAAAGAAGGCGAA	28626914	0	H	N	0.145	100000	7.18449e-07	no
	14	12193_31785149_31928771_CAAACACAAAAGGCAAGGCAAGCGAAGAGA	31856960	0	H	N	0.098	100000	3.93947e-06	CPA6	NC_037341.1 (31534465..31829259, complement)	carboxypeptidase A6
	14	12195_32058026_32145573_CGGAAAGACGGAGAGGAAGAGGGGAAGGGA	32101800	0	H	N	0.099	100000	1.2089e-06	PREX2	NC_037341.1 (31977415..32270936)	phosphatidylinositol-3,4,5-trisphosphate dependent Rac exchange factor 2
	14	12196_32146547_32203172_AAAGAGAAAGCGAAAGGAAAAGAAGGAGGC	32174860	0	H	N	0.116	100000	4.44653e-07	PREX2	NC_037341.1 (31977415..32270936)	phosphatidylinositol-3,4,5-trisphosphate dependent Rac exchange factor 2
	14	12198_32603880_32714480_GGCAAGGGCGGGCCAGAGCGAAAACAAAAG	32659180	0	H	N	0.126	100000	5.70522e-08	C14H8orf34	NC_037341.1 (32378240..32742709)	chromosome 14 C8orf34 homolog
	14	12210_34228625_34301291_AAGGGAGAGGAGGGAAGACGCAGAGCGAGA	34264958	0	H	N	0.113	100000	3.03529e-06	TRAM1	NC_037341.1 (34273500..34307892, complement)	translocation associated membrane protein 1
	14	12211_34303983_34385534_GAAGAGGAAAAAGGGGAGGAAAGAAGGAAG	34344758	0	H	N	0.113	100000	3.51556e-06	LACTB2 XKR9 TRAM1	NC_037341.1 (34328198..34360601, complement) NC_037341.1 (34364689..34390731) NC_037341.1 (34273500..34307892, complement)	lactamase beta 2 XK related 9 translocation associated membrane protein 1
	14	12212_34404382_34500980_GGAGGAGGAAACGAAAGACGAAAAAGAAGG	34452681	0	H	N	0.109	100000	8.2911e-07	no
	14	12253_40482099_40707084_GGAAAAAAGAACGAGGAAGAGGAGAGGAGA	40594592	0	H	N	0.078	100000	7.32817e-06	no
nsnp50	1	608_128569784_128832795_AGGCGGAACCCGACGGGAGAGGGCGGGGAACAAGAGGAGGGGGGGACAGG	128701290	0	H	N	0.042	100000	3.98522e-06	no
	5	2870_56782100_57054197_ACAAAGCAAAGGAAACCCGAGAACAAAAGAGACAAAAACGGGAAGAAGAA	56918148	0	H	N	0.043	100000	4.08365e-06	PTGES3 ATP5F1B BAZ2A RBMS2 SPRYD4 GLS2 MIP TIMELESS ApoN APOF STAT2 IL23A PAN2 CNPY2 CS	NC_037332.1 (56760782..56782195) NC_037332.1 (56789641..56795014) NC_037332.1 (56796742..56831748) NC_037332.1 (56819989..56910320, complement) NC_037332.1 (56923278..56925355, complement) NC_037332.1 (56910529..56923311) NC_037332.1 (56925322..56937497) NC_037332.1 (56937546..56964987) NC_037332.1 (56979634..56980875) NC_037332.1 (56979557..56994574) NC_037332.1 (56997924..57009848) NC_037332.1 …	prostaglandin E synthase 3 ATP synthase F1 subunit beta bromodomain adjacent to zinc finger domain 2A RNA binding motif single stranded interacting protein 2 SPRY domain containing 4 glutaminase 2 major intrinsic protein of lens fiber timeless circadian regulator ovarian and testicular apolipoprotein N apolipoprotein F signal transducer and activator of transcription 2 interleukin 23 subunit alph…
	6	3367_38677100_38869785_GAAGAAAAGGGGGAAAAGAAAAAAAAAGAGGAAAAAAGACCGGGCGGAAG	38773442	0	H	N	0.063	100000	8.61617e-06	no
	14	7184_4942464_5094588_GAGAGGAAGGACAAAGGGGAAGAGGGGAAGGGGGAGGGCAAAAGGGGCAA	5018526	0	H	N	0.03	100000	2.33399e-06	no
	14	7187_5319508_5451145_GGGAAGAAGAGAAACAAACAAGGCCAAAAGGGAGAGCAGAACGGCGAGGC	5385326	0	H	N	0.031	100000	7.72641e-07	no
	14	7188_5458783_5585649_AGACGGAAAAAAGGAAAAAGGGGGAGAGGGCAAACGGGGAAAAAAAGAGA	5522216	0	H	N	0.031	100000	7.72641e-07	no
	14	7189_5586549_5738026_AGAGACGGGAGGGGAGAAAAGAGAAAGAGGGGAAGGGACAGAAGCGGGGG	5662288	0	H	N	0.031	100000	7.72641e-07	no
	14	7191_5976516_6113307_AGAACAACCAGAAAAGGGGAAAAAAAAGCGAGGACGAGGAGAGGGGAAGA	6044912	0	H	N	0.042	100000	3.85606e-07	no
	14	7193_6282404_6419625_CAAGAGAGGCAAAGAGGGAGCGCAGAAAGGAGAAGACGAGCGAAAAGAGG	6351014	0	H	N	0.034	100000	1.10137e-06	KHDRBS3	NC_037341.1 (6392309..6544746, complement)	KH RNA binding domain containing, signal transduction associated 3
	14	7194_6420485_6555025_GAGACGAAGAGCCACGGAAAAAAGAAAAGGAGGGGCGAAGGAGACAAAAG	6487755	0	H	N	0.034	100000	1.10137e-06	KHDRBS3	NC_037341.1 (6392309..6544746, complement)	KH RNA binding domain containing, signal transduction associated 3
	14	7195_6555671_6704243_AAAACACAGGAAACGGGGAAGAAAGAAGACCGAGACGAAAGGGAGGGGGG	6629957	0	H	N	0.035	100000	1.59676e-06	no
	14	7197_6863305_7005179_GGGGAGAGGAGAGACGGGGAGGAAAGGGACAAGAAAAGGAAAGGAGAAAG	6934242	0	H	N	0.038	100000	6.7602e-07	no
	14	7199_7156411_7284890_AGAGAACCGGAGGGCAAGGAGAAGGGGAAACAAAAGAAAAACAGGAAGAG	7220650	0	H	N	0.032	100000	1.34934e-06	ZFAT	NC_037341.1 (7109945..7266726)	zinc finger and AT-hook domain containing
	14	7200_7293439_7493417_GAGGAGGGAAGGGGGAGCAGAAAGGAAAAAGGGAGGCGGGAGGAGCGAAA	7393428	0	H	N	0.032	100000	8.38359e-07	no
	14	7201_7497714_7657269_AAGAGGGCCAGAGGAGGAGAGGGCGGAGGCACAGCGGGGGGAAGGGGGAA	7577492	0	H	N	0.033	100000	5.53524e-07	no
	14	7203_7846221_7950022_GGAGCGGAAGAAGCGGAAGAGCCCAGGGCAGCGGGGGAGAAGGGGGAGAG	7898122	0	H	N	0.037	100000	5.1324e-06	ST3GAL1	NC_037341.1 (7864644..7955645)	ST3 beta-galactoside alpha-2,3-sialyltransferase 1
	14	7207_8484162_8665865_GAAAGGAGAAAAAAGGGAGGGAGGGGAAAAAAAGGGAGAAGAAGAAGGAG	8575014	0	H	N	0.034	100000	9.22113e-07	PHF20L1 LRRC6 PHF20L1	NC_037341.1 (8465552..8543053, complement) NC_037341.1 (8601614..8672670) NC_037341.1 (8465552..8543053, complement)	PHD finger protein 20 like 1 leucine rich repeat containing 6 PHD finger protein 20 like 1
	14	7208_8672477_8863266_GACGGCAGGCAAAGACCGGGAGAGAAACAACAGGAGCGGAAAAGAAAAGA	8767872	0	H	N	0.033	100000	1.05052e-07	KCNQ3	NC_037341.1 (8737928..9030010)	potassium voltage-gated channel subfamily Q member 3
	14	7209_8877202_9027849_GGGGAGAAAAAGGCACGAAAAGAAAGGAGCGAAAGGCGAAACAGAAGGGA	8952526	0	H	N	0.036	100000	4.46251e-06	KCNQ3	NC_037341.1 (8737928..9030010)	potassium voltage-gated channel subfamily Q member 3
	14	7217_10177600_10355206_AGGACAAAGAAAAGGGAAAGAAGAAGGAGCAGCGAAGAAAGACAAGAAAA	10266403	0	H	N	0.032	100000	3.34573e-06	ASAP1	NC_037341.1 (10264574..10604312)	ArfGAP with SH3 domain, ankyrin repeat and PH domain 1
	14	7229_12027082_12321811_CGGAAAGGAAGCAAGGAGGAAAGGGAAACGAGAAGAGAGGGAGCAAGAAA	12174446	0	H	N	0.039	100000	7.49114e-06	no
	14	7231_12629324_12820162_GCGCAAAGGGAAAAGGAGAAGGGGACGGAAAAAAAACGGAAGGGGCAAGA	12724743	0	H	N	0.039	100000	7.49114e-06	MYC	NC_037341.1 (12653171..12659616, complement)	MYC proto-oncogene, bHLH transcription factor
	14	7232_12821953_13095104_GGAGGAGCAGGGAACAGGCAAGAGAAAAGGCGAAAAACACGGAAGCAAAA	12958528	0	H	N	0.038	100000	2.61262e-06	no
	14	7233_13098403_13290531_AGAGGAAAAGGAGGAAAAGGCGCAAAAGGAAGGAAGAAAAAAGGAGAGAA	13194467	0	H	N	0.041	100000	2.7896e-06	no
	14	7234_13296055_13549563_AGGCCGGGCGAGACGGAGGAGAAAAGAGAGAGGGAAGCCGAGGGCCCAGG	13422809	0	H	N	0.039	100000	9.64223e-07	no
	14	7235_13555152_13790813_AAGGAGGGGGGGAAGAAAAAGAAAGGGGACCAGGAAGGGAGGAGCGCAGG	13672982	0	H	N	0.039	100000	1.05251e-06	no
	14	7236_13793637_13988083_ACAAAAGAAAAAGAACAAAAAGCAAGCAGACAGAGAGGGAAGAGCAGGGC	13890860	0	H	N	0.039	100000	1.73825e-06	LRATD2	NC_037341.1 (13920349..13925812)	LRAT domain containing 2
	14	7240_15509765_15678607_CCGGAAAGCAGGGGGGCAGCGGGGAGACAAGGAGGACGGGACGGAGAAAA	15594186	0	H	N	0.033	100000	2.50293e-06	TATDN1 RNF139 TRMT12 MTSS1 NDUFB9	NC_037341.1 (15560973..15592473) NC_037341.1 (15592983..15607722, complement) NC_037341.1 (15616492..15618384, complement) NC_037341.1 (15392009..15553664) NC_037341.1 (15553533..15561136, complement)	TatD DNase domain containing 1 ring finger protein 139 tRNA methyltransferase 12 homolog MTSS I-BAR domain containing 1 NADH:ubiquinone oxidoreductase subunit B9
	14	7241_15679536_15887824_AGAAGCAAAAGGGACGGAAAGCAACAGCAAGCGAGGGGAGAAGAAAAAGA	15783680	0	H	N	0.037	100000	6.54746e-07	FER1L6 TMEM65	NC_037341.1 (15864187..16037574, complement) NC_037341.1 (15674944..15722010)	fer-1 like family member 6 transmembrane protein 65
	14	7243_16057702_16181192_GAAGGGAAAGAAAGGAAGGAAAGGAAAAGGCGGGAGAAAGGACAAACAGG	16119447	0	H	N	0.045	100000	7.93381e-07	FAM91A1 ANXA13	NC_037341.1 (16071631..16112796, complement) NC_037341.1 (16143324..16159206)	family with sequence similarity 91 member A1 annexin A13
	14	7244_16185315_16384569_GGGAGAGGGAAGCCAGAAGAAGGAAGGGAAGAGAAACAAAAGACAAAAAA	16284942	0	H	N	0.046	100000	3.02444e-06	ANXA13 KLHL38 FBXO32	NC_037341.1 (16143324..16159206) NC_037341.1 (16228954..16241276) NC_037341.1 (16306194..16361061)	annexin A13 kelch like family member 38 F-box protein 32
	14	7247_16848090_17042998_AAAAGGAAGGAAAAGAAGGCGAGGGAAGGGAAGGAAGGCAAAGAAAAGGA	16945544	0	H	N	0.037	100000	6.54746e-07	no
	14	7250_17507630_17674401_GGGAGAAGAGAAGAAGGGGAAAAGAGAGCGAAGGCCAGAGCGGAGGAGGC	17591016	0	H	N	0.037	100000	2.44267e-07	no
	14	7251_17677176_17819007_AGAAAAAAGGAAGAGGGGAGAAAGGGAGAAAAAGAAAGGAAAAGAGAAAA	17748092	0	H	N	0.037	100000	2.44267e-07	no
	14	7252_17824824_17981025_AAGCACAAAGAAAGAAAAAGGAGAACGGAGAAGAGCGGGGAAAAACAGAG	17902924	0	H	N	0.037	100000	8.92139e-08	no
	14	7253_17985809_18235264_AAAAGAGAGAAGAACAGAAAAAAGGAGAAGGAAGAAGAGGAGGAAAACGA	18110536	0	H	N	0.036	100000	1.12454e-07	HAS2	NC_037341.1 (18093101..18125216)	hyaluronan synthase 2
	14	7254_18239640_18445101_AAGAAAGGAACAAAGAGACGAGAACAAGAAGAGAGAGAAAAGGAAGGGCC	18342370	0	H	N	0.038	100000	8.30139e-08	no
	14	7256_18617756_18917390_AAGGAGGAAGAAGAACAGCGCAAAAGAGAGAGAAAAGCGAAAAAAAGGAA	18767573	0	H	N	0.04	100000	1.45844e-07	no
	14	7258_19220744_19452847_GAAAGAGGGGAGAAGACAGAAGAGAGGAAGGGGAGAGCAAAGCAAGGGAA	19336796	0	H	N	0.102	100000	1.71451e-06	PRKDC H3F3C SPIDR	NC_037341.1 (19424288..19551125, complement) NC_037341.1 (19419741..19420794, complement) NC_037341.1 (19130319..19406289, complement)	protein kinase, DNA-activated, catalytic subunit H3 histone, family 3C scaffold protein involved in DNA repair
	14	7259_19453453_19605085_AAAGAGAGACAGGCGACGGCAGGAAGAAAAAAAGGGAGGGAAGGAAGGGA	19529269	0	H	N	0.101	100000	5.50539e-07	PRKDC	NC_037341.1 (19424288..19551125, complement)	protein kinase, DNA-activated, catalytic subunit
	14	7263_20241456_20417696_GCAAGGAAGAGAGAGAGGCAGAAAAGGGAGGAAGGAAAGAAAGCGGAAAG	20329576	0	H	N	0.099	100000	1.83696e-07	SNTG1	NC_037341.1 (20283404..20699670)	syntrophin gamma 1
	14	7265_20603053_20862728_AGGGGCGAAAAGAAAAAGGAGGCAAAAGCAACGGAGGGAAAGAACAACGG	20732890	0	H	N	0.101	100000	7.28565e-07	SNTG1	NC_037341.1 (20283404..20699670)	syntrophin gamma 1
	14	7266_20868420_21051697_GCGCAGAGAACAAGCAACCACAGGGAACGGAGCCGAAAGGAGCGCCCAAA	20960058	0	H	N	0.102	100000	1.09117e-06	PCMTD1	NC_037341.1 (21013451..21062182, complement)	protein-L-isoaspartate (D-aspartate) O-methyltransferase domain containing 1
	14	7267_21053684_21138187_AAGGGAAGAGAACAGGAGGCGGGAGAAGAAAGAAAAGGAGAAGAAAAGGA	21095936	0	H	N	0.101	100000	5.96132e-07	PCMTD1	NC_037341.1 (21013451..21062182, complement)	protein-L-isoaspartate (D-aspartate) O-methyltransferase domain containing 1
	14	7268_21145057_21421137_AAGGGAAGACGGGCGGAAGGAAAGGGGCCAGAAGGCACAGGAAAGGGGGG	21283097	0	H	N	0.102	100000	3.41454e-07	ST18	NC_037341.1 (21158095..21248959, complement)	ST18 C2H2C-type zinc finger transcription factor
	14	7269_21422545_21644978_GGGGCAAAGGAGGACAGAAGAGGAAAGGAGACGGGAAGGGCGAGGGAGAG	21533762	0	H	N	0.099	100000	1.00897e-07	RB1CC1	NC_037341.1 (21492812..21533007, complement)	RB1 inducible coiled-coil 1
	14	7272_22113295_22284457_GAAAGGGGGGAGGGGAGAGAGAACGAGAGCGACGGAGGGGAAAGAAAAAA	22198876	0	H	N	0.038	100000	1.05784e-07	SOX17	NC_037341.1 (22229926..22231726	SRY-box transcription factor 17
	14	7273_22287170_22512926_GAGAAGAGGAGAAAGAGAAGAAAAAGAAAAGGCGAGAAAAGAAGACGAGA	22400048	0	H	N	0.191	100000	1.19119e-06	RP1	NC_037341.1 (22335447..22344612)	RP1 axonemal microtubule associated
	14	7276_22989362_23114267_AAGAAGGAAGAGAGAAGGAAGAGAGCGAGAACAAGGAAGAGAGAAGGAAG	23051814	0	H	N	0.105	100000	4.61669e-07	TMEM68 TGS1	NC_037341.1 (23034273..23070127, complement) NC_037341.1 (23070145..23095949)	transmembrane protein 68 trimethylguanosine synthase 1
	14	7285_25066322_25354674_GGGGGAAGAGCGGGCAAAAAAGGAAGGAAGGAAAAGAGAAAGGAGGCAGC	25210498	0	H	N	0.058	100000	7.11597e-07	TOX	NC_037341.1 (24946881..25258596, complement)	thymocyte selection associated high mobility group box
	14	7286_25376827_25541189_GGAAGAAGGCGGAAGAAGAAAGAGCAAACCGGACAAGAGAAAAAGAAAGA	25459008	0	H	N	0.054	100000	5.45698e-08	no
	14	7287_25544079_25828312_AGGAAAGCAAGAAAGGGGGGCAAGGAGAGGCAGGCAACAGAAAAAGGGGG	25686196	0	H	N	0.063	100000	3.97782e-06	no
	14	7288_25831107_26073244_AAGAGAGGAAAGGAGGAAGAAGAGAGACCGCGGGAGGAAGAAGAGAGGAG	25952176	0	H	N	0.053	100000	1.94937e-07	CA8	NC_037341.1 (25953777..26038348, complement)	carbonic anhydrase 8
	14	7289_26075301_26429465_AAAGGAGGAGAAAAAGGAGAGAGAAGAGAAGGAGAAAGAGAGGACAAGGG	26252383	0	H	N	0.054	100000	9.82651e-07	RAB2A CHD7	NC_037341.1 (26180786..26253380) NC_037341.1 (26298023..26488716)	RAB2A, member RAS oncogene family chromodomain helicase DNA binding protein 7
	14	7294_27299353_27595832_CGGAACAGGAGAAAGAGAGCAAAAACGAGAGGAAGACGGAAAGAAAACGA	27447592	0	H	N	0.093	100000	4.61059e-06	no
	14	7301_28564292_28728296_AGCAGGGGAAAAAAAAGAAGGGAAGGAAAAAGAAGGCGAAAGAAAGAAGG	28646294	0	H	N	0.116	100000	1.0231e-07	no
	14	7318_32603880_32919310_GGCAAGGGCGGGCCAGAGCGAAAACAAAAGAAAGAAACGGGCAAGCGAGA	32761595	0	H	N	0.098	100000	6.42284e-07	C14H8orf34	NC_037341.1 (32378240..32742709)	chromosome 14 C8orf34 homolog
	14	7325_34193074_34322796_GGCAAAAGAGAAGGGAGAGGAGGGAAGACGCAGAGCGAGAGAAGAGGAAA	34257935	0	H	N	0.113	100000	1.68807e-06	TRAM1	NC_037341.1 (34273500..34307892, complement)	translocation associated membrane protein 1
	14	7326_34323625_34500980_AAGGGGAGGAAAGAAGGAAGGGAGGAGGAAACGAAAGACGAAAAAGAAGG	34412302	0	H	N	0.109	100000	4.7495e-07	LACTB2 XKR9 TRAM1	NC_037341.1 (34328198..34360601, complement) NC_037341.1 (34364689..34390731) NC_037341.1 (34273500..34307892, complement)	lactamase beta 2 XK related 9 translocation associated membrane protein 1
	18	8831_18327180_18461728_GAGGAAAAAAAAAAGAAAGAGACAAAGAAGGGAAAGCAAGAAAAGAGCAG	18394454	0	H	N	0.194	100000	4.20675e-06	CNEP1R1	NC_037345.1 (18450876..18465542)	CTD nuclear envelope phosphatase 1 regulatory subunit 1
	26	11291_18857646_18960595_AAAGGAGGAAAAAAAAAAGGAAAAGACAAGGAAAAGCAGAAAGGGGCAAA	18909120	0	H	N	0.012	100000	3.6095e-06	MARVELD1 ZFYVE27 SFRP5	NC_037353.1 (18867898..18872335) NC_037353.1 (18885361..18907971) NC_037353.1 (18914372..18919213, complement)	MARVEL domain containing 1 zinc finger FYVE-type containing 27 secreted frizzled related protein 5

## Sheet: MS
Haploblock Method	chr	rs	ps	n_miss	allele1	allele0	af	l_mle	p_lrt	Genes	Assembly method and location	Gene Description
ld 0.2	6	10024_57141071_57303722_GAAGGAAAAGGAGAAGAGGAAAAGGGCAAAAACGAAGCGA	57222396	0	H	N	0.061	100000	4.2601e-06	PGM2	NC_037333.1 (57145040..57182341)	phosphoglucomutase 2
	9	14471_38731610_38732171_AA	38731890	0	H	N	0.281	100000	1.31138e-06	FYN	NC_037336.1 (38568483..38781921)	FYN proto-oncogene, Src family tyrosine kinase
	10	15770_14147424_14178062_GCAGGAGG	14162743	0	H	N	0.031	100000	8.65858e-06	IQCH	NC_037337.1 (14103270..14332271)	IQ motif containing H
	11	17692_31838019_31922555_AAAAGAGAAAGGAAAAAAGGCGAG	31880287	0	H	N	0.082	100000	1.86398e-06	no
	12	18947_14499959_14531962_AAAGGC	14515960	0	H	N	0.035	100000	7.52956e-08	no
	14	21541_21900078_21912739_GAAAG	21906408	0	H	N	0.297	100000	5.96512e-06	ATP6V1H RGS20	NC_037341.1 (21853765..21927850, complement) NC_037341.1 (21924527..21955493)	ATPase H+ transporting V1 subunit H regulator of G protein signaling 20
	14	22301_83573077_83713035_GAGGGAGGAACGGGAGAAGAAGAAAAGGAACGAGGAAAGAACCAGAG	83643056	0	H	N	0.064	100000	1.69146e-06	no
	19	27976_55368267_55460966_GAAAAGGAAAGGAGGGGAAGAAGGGAAAGCAAAG	55414616	0	H	N	0.106	100000	2.77277e-06	PRPSAP1 QRICH2 UBALD2	NC_037346.1 (55387190..55413082) NC_037346.1 (55414381..55440814) NC_037346.1 (55443314..55449222, complement)	phosphoribosyl pyrophosphate synthetase associated protein 1 glutamine rich 2 UBA like domain containing 2
	24	32796_32825862_33020624_GGGGAGAGAAGGAGGGGGGGCAGAGAGCAAAAGGAAGGA	32923243	0	H	N	0.031	100000	1.98973e-06	LAMA3 ANKRD29	NC_037351.1 (32710617..32971608, complement) NC_037351.1 (32993173..33041030)	laminin subunit alpha 3 ankyrin repeat domain 29
	26	34407_23121668_23134785_GGAGAGGG	23128226	0	H	N	0.139	100000	9.2791e-06	SUFU	NC_037353.1 (23107772..23247245)	SUFU negative regulator of hedgehog signaling
ld0.3	4	7430_5242987_5277689_AAGGGAAAG	5260338	0	H	N	0.017	100000	8.94543e-06	GRB10	NC_037331.1 (5105702..5327928)	growth factor receptor bound protein 10
	9	18508_38731610_38732171_AA	38731890	0	H	N	0.281	100000	1.7823e-06	FYN	NC_037336.1 (38568483..38781921)	FYN proto-oncogene, Src family tyrosine kinase
	12	24268_14497302_14553127_GAAAGGCAGAAAA	14525214	0	H	N	0.035	100000	6.30951e-08	no
	12	24379_18126092_18132872_AAAG	18129482	0	H	N	0.091	100000	9.21828e-06	RB1	NC_037339.1 (18118566..18238937)	RB transcriptional corepressor 1
ld 0.4	9	22301_38731610_38732171_AA	38731890	0	H	N	0.281	100000	1.58264e-06	FYN	NC_037336.1 (38568483..38781921)	FYN proto-oncogene, Src family tyrosine kinase
	12	29176_14499959_14531962_AAAGGC	14515960	0	H	N	0.035	100000	4.45213e-08	no
ld 0.5	9	25837_38731610_38732171_AA	38731890	0	H	N	0.281	100000	1.28987e-06	FYN	NC_037336.1 (38568483..38781921)	FYN proto-oncogene, Src family tyrosine kinase
	12	33785_14499959_14517217_AAAG	14508588	0	H	N	0.035	100000	3.99825e-08	no
ld 0.6
ld 0.7	9	33966_38731610_38732171_AA	38731890	0	H	N	0.281	100000	1.39827e-06	FYN	NC_037336.1 (38568483..38781921)	FYN proto-oncogene, Src family tyrosine kinase
len 5	3	25731_117430001_117435001_GA	117432501	0	H	N	0.073	100000	6.12886e-07	SCLY	NC_037330.1 (117410467..117440886)	selenocysteine lyase
	4	32760_112015001_112020001_GGG	112017501	0	H	N	0.492	100000	7.50927e-06	CUL1	NC_037331.1 (111930973..112019196)	cullin 1
	6	44472_57655001_57660001_AG	57657501	0	H	N	0.132	100000	5.64007e-06	NO
	9	64549_38730001_38735001_AA	38732501	0	H	N	0.281	100000	1.08531e-06	FYN	NC_037336.1 (38568483..38781921)	FYN proto-oncogene, Src family tyrosine kinase
len 10	4	34784_112010001_112020001_GGG	112015001	0	H	N	0.492	100000	4.89235e-06	CUL1	NC_037331.1 (111930973..112019196)	cullin 1
	4	34786_112030001_112040001_GAAA	112035001	0	H	N	0.38	100000	4.22559e-06	EZH2	NC_037331.1 (112024327..112081400, complement)	enhancer of zeste 2 polycomb repressive complex 2 subunit
	6	46914_57650001_57660001_GAG	57655001	0	H	N	0.132	100000	6.48266e-06	no
	9	67698_38730001_38740001_AA	38735001	0	H	N	0.281	100000	1.95958e-06	FYN	NC_037336.1 (38568483..38781921)	FYN proto-oncogene, Src family tyrosine kinase
len 20	4	23964_112020001_112040001_GGGAAA	112030001	0	H	N	0.38	100000	4.35722e-06	EZH2	NC_037331.1 (112024327..112081400, complement)	enhancer of zeste 2 polycomb repressive complex 2 subunit
	5	26596_50800001_50820001_CAGCCAGAAGG	50810001	0	H	N	0.11	100000	8.60386e-06	PPM1H	NC_037332.1 (50634781..50942089)	protein phosphatase, Mg2+/Mn2+ dependent 1H
	9	46612_38720001_38740001_AAGGAA	38730001	0	H	N	0.253	100000	1.29758e-06	FYN	NC_037336.1 (38568483..38781921)	FYN proto-oncogene, Src family tyrosine kinase
	10	50323_14160001_14180001_AGGAGG	14170001	0	H	N	0.031	100000	9.54616e-06	IQCH	NC_037337.1 (14103270..14332271)	IQ motif containing H
	17	80783_67980001_68000001_AGA	67990001	0	N	H	0.185	100000	2.1853e-06	CHEK2	NC_037344.1 (67974127..68012677, complement)	checkpoint kinase 2
	18	82728_35860001_35880001_GAAAGG	35870001	0	H	N	0.041	100000	8.33165e-06	no
	22	95857_56820001_56840001_ACAA	56830001	0	H	N	0.108	100000	5.01169e-06	PPARG	NC_037349.1 (56710574..56775806, complement)	peroxisome proliferator activated receptor gamma
len 50	1	1339_67200001_67250001_AAAGCGAC	67225001	0	H	N	0.029	100000	3.37337e-06	SLC49A4 SEMA5B	NC_037328.1 (67121600..67210224) NC_037328.1 (67238794..67362783, complement)	solute carrier family 49 member 4 semaphorin 5B
	3	8197_117600001_117650001_GGGAAGAGAGAGGGAGAAAAGAGGAGAG	117625001	0	H	N	0.141	100000	1.13901e-06	TRAF3IP1	NC_037330.1 (117639098..117699434)	TRAF3 interacting protein 1
	9	20452_37500001_37550001_AGGGACGAGCAAA	37525001	0	H	N	0.013	100000	2.00158e-06	no
	9	20476_38700001_38750001_GACAAGGAAA	38725001	0	H	N	0.067	100000	4.44661e-06	FYN	NC_037336.1 (38568483..38781921)	FYN proto-oncogene, Src family tyrosine kinase
	10	22087_14150001_14200001_CAGGAGGAGG	14175001	0	H	N	0.031	100000	7.71607e-06	IQCH	NC_037337.1 (14103270..14332271)	IQ motif containing H
len 100	1	673_67100001_67200001_GGGGCAAACCAGGCAGAGGAGGAGAACGAG	67150001	0	H	N	0.015	100000	2.78699e-06	SLC49A4 HSPBAP1	NC_037328.1 (67121600..67210224) NC_037328.1 (67064196..67121243, complement)	solute carrier family 49 member 4 HSPB1 associated protein 1
	3	3628_67800001_67900001_ACGAAGAAAG	67850001	0	H	N	0.013	100000	8.76212e-07	ST6GALNAC5	NC_037330.1 (67605888..67814273, complement)	ST6 N-acetylgalactosaminide alpha-2,6-sialyltransferase 5
	9	10344_37500001_37600001_AGGGACGAGCAAAAGCAGA	37550001	0	H	N	0.013	100000	1.76748e-06	no
	12	13327_20600001_20700001_CGAGCAGACGGAAGGAGGGAAA	20650001	0	H	N	0.046	100000	5.69271e-06	FAM124A	NC_037339.1 (20592721..20710294)	family with sequence similarity 124 member A
	16	17149_67800001_67900001_GAAGAACAAGG	67850001	0	H	N	0.251	100000	7.20253e-07	no
len 200	1	337_67000001_67200001_GCCGAAGGAGGAACGGGGCAAACCAGGCAGAGGAGGAGAACGAG	67100001	0	H	N	0.015	100000	2.80745e-06	SLC49A4 HSPBAP1 PARP14	NC_037328.1 (67121600..67210224) NC_037328.1 (67064196..67121243, complement) NC_037328.1 (67011987..67067024)	solute carrier family 49 member 4 HSPB1 associated protein 1 poly(ADP-ribose) polymerase family member 14
nsnp2	2	23317_32926383_32929034_CG	32927708	0	H	N	0.152	100000	8.91869e-06	no
	3	50083_117431264_117434023_GA	117432644	0	H	N	0.073	100000	5.27282e-07	SCLY	NC_037330.1 (117410467..117440886)	selenocysteine lyase
	6	86519_57655233_57658063_AG	57656648	0	H	N	0.132	100000	5.98585e-06	no
	9	124771_38731610_38732171_AA	38731890	0	H	N	0.281	100000	1.41504e-06	FYN	NC_037336.1 (38568483..38781921)	FYN proto-oncogene, Src family tyrosine kinase
	12	161340_14509316_14511623_AA	14510470	0	H	N	0.036	100000	2.22131e-07	no
	28	295198_24179757_24193477_AA	24186617	0	H	N	0.209	100000	8.89276e-06	no
nsnp5
nsnp 10	3	8795_67731683_67881339_GAAACGAAGA	67806511	0	H	N	0.013	100000	8.59908e-07	ST6GALNAC5	NC_037330.1 (67605888..67814273, complement)	ST6 N-acetylgalactosaminide alpha-2,6-sialyltransferase 5
	4	12799_112039186_112055275_AGGAAAAACC	112047230	0	H	N	0.373	100000	5.5327e-06	EZH2	NC_037331.1 (112024327..112081400, complement)	enhancer of zeste 2 polycomb repressive complex 2 subunit
	9	26142_89906231_89977281_AGGGAAAAAA	89941756	0	H	N	0.048	100000	8.40487e-06	RGS17 MTRF1L	NC_037336.1 (89920533..90024162, complement) NC_037336.1 (89903839..89918654, complement)	regulator of G protein signaling 17 mitochondrial translational release factor 1 like
	16	41411_67809113_67888290_AAGAACAAGG	67848702	0	H	N	0.285	100000	2.81986e-06	no
nsnp 20	3	4398_67731683_67924884_GAAACGAAGAAAGAGGAAAA	67828284	0	H	N	0.013	100000	9.54663e-07	ST6GALNAC5	NC_037330.1 (67605888..67814273, complement)	ST6 N-acetylgalactosaminide alpha-2,6-sialyltransferase 5
nsnp 30	3	2932_67677932_67924884_GAGAGGAAAGGAAACGAAGAAAGAGGAAAA	67801408	0	H	N	0.013	100000	1.09047e-06	ST6GALNAC5	NC_037330.1 (67605888..67814273, complement)	ST6 N-acetylgalactosaminide alpha-2,6-sialyltransferase 5	ARS-UCD1.2	protein coding
	6	5764_57150343_57286476_AGGAAAAGGAGAAGAGGAAAAGGGCAAAAA	57218410	0	H	N	0.061	100000	3.33452e-06	PGM2 TBC1D1	NC_037333.1 (57145040..57182341) NC_037333.1 (57203066..57429961)	phosphoglucomutase 2 TBC1 domain family member 1
	9	8307_37463899_37608916_GGAGGGCAAAAGGGACGAGCAAAAGCAGAA	37536408	0	H	N	0.013	100000	1.62085e-06	no
	12	10810_20559963_20715396_GCGGCGAGCAGACGGAAGGAGGGAAAGAGG	20637680	0	H	N	0.046	100000	9.43277e-06	FAM124A	NC_037339.1 (20592721..20710294)	family with sequence similarity 124 member A
	19	15557_55369589_55446439_AAAAGGAAAGGAGGGGAAGAAGGGAAAGCA	55408014	0	H	N	0.12	100000	2.85762e-06	PRPSAP1 UBALD2 QRICH2	NC_037346.1 (55387190..55413082) NC_037346.1 (55443314..55449222, complement) NC_037346.1 (55414381..55440814)	phosphoribosyl pyrophosphate synthetase associated protein 1 UBA like domain containing 2 glutamine rich 2
nsnp 50	8	4434_25127255_25337315_AAGGGGCAAACAGAGAAAAACAAAGAAAGAGAAAAGGAAGAGAGCAGGGG	25232285	0	H	N	0.02	100000	4.51729e-06	RRAGA PLIN2 HAUS6 ADAMTSL1	NC_037335.1 (25185781..25187367, complement) NC_037335.1 (25117110..25131174) NC_037335.1 (25137942..25182441) NC_037335.1 (25327214..26461316, complement)	Ras related GTP binding A perilipin 2 HAUS augmin like complex subunit 6 ADAMTS like 1	ARS-UCD1.2
	12	6485_20523663_20735801_GAAGAGACGAGCGGCGAGCAGACGGAAGGAGGGAAAGAGGGAACGGGAGG	20629732	0	H	N	0.046	100000	9.09442e-06	FAM124A	NC_037339.1 (20592721..20710294)	family with sequence similarity 124 member A

## Sheet: EMA
Haploblock Method	chr	rs	ps	n_miss	allele1	allele0	af	l_mle	p_lrt	Gene	Location
len 200	9	5500_100200001_100400001_AAAGAGAGAGCAGAGGAGGA	100300001	0	H	N	0.042	100000	3.81038e-07	no
len 200	10	5930_81800001_82000001_AAGCGGAGGAAGCGAGAGGGAAAAGAGAAAGGAAGGA	81900001	0	H	N	0.013	100000	4.2529e-07	SYNJ2BP SLC8A3	NC_037337.1 (81981149..82020581, complement) NC_037337.1 (81762309..81931008, complement)
len 200	10	5931_82000001_82200001_GAGGGGAAACAGAACGAAGGCAAGACGAAAGGGGGCAAGAAAAAGGAGAGG	82100001	0	H	N	0.013	100000	4.2529e-07	ADAM21 MED6 ADAM20 SYNJ2BP COX16	NC_037337.1 (82140461..82156936) NC_037337.1 (82151519..82227060, complement) NC_037337.1 (82175470..82182625, complement) NC_037337.1 (81981149..82020581, complement) NC_037337.1 (82020602..82060892)
len 200	10	5932_82200001_82400001_AAGACACAAAGGGAGGAGGAAAGGGGGGGAAGGAGGCCAGGAGGGGCGCAAACACACAGGAAGAAG	82300001	0	H	N	0.013	100000	4.2529e-07	TTC9 MED6 MAP3K9	NC_037337.1 (82281523..82314964) NC_037337.1 (82151519..82227060, complement) NC_037337.1 (82368180..82454886, complement)
len 100	9	10972_100300001_100400001_GAGGAGGA	100350001	0	H	N	0.058	100000	4.47822e-07	no
len 100	10	11825_81900001_82000001_GGGAAAAGAGAAAGGAAGGA	81950001	0	H	N	0.013	100000	4.65082e-07	SYNJ2BP SLC8A3	NC_037337.1 (81981149..82020581, complement) NC_037337.1 (81762309..81931008, complement)
len 100	10	11826_82000001_82100001_GAGGGGAAACAGAACGAAGGCAAGA	82050001	0	H	N	0.013	100000	4.65082e-07	SYNJ2BP COX16	NC_037337.1 (81981149..82020581, complement) NC_037337.1 (82020602..82060892)
len 100	10	11827_82100001_82200001_CGAAAGGGGGCAAGAAAAAGGAGAGG	82150001	0	H	N	0.013	100000	4.65082e-07	ADAM21 MED6 ADAM20	NC_037337.1 (82140461..82156936) NC_037337.1 (82151519..82227060, complement) NC_037337.1 (82175470..82182625, complement)
len 100	10	11828_82200001_82300001_AAGACACAAAGGGAGGAGGAAAGGGGGGGAAGGAGGCCAGGA	82250001	0	H	N	0.013	100000	4.65082e-07	TTC9 MED6	NC_037337.1 (82281523..82314964) NC_037337.1 (82151519..82227060, complement)
ld 0.6	10	34289_81990480_82005034_GGAGA	81997757	0	H	N	0.013	100000	4.70294e-07	SYNJ2BP	NC_037337.1 (81981149..82020581, complement)
ld 0.6	10	34290_82011799_82054208_GGGGAAACAG	82033004	0	H	N	0.013	100000	4.70294e-07	SYNJ2BP COX16	NC_037337.1 (81981149..82020581, complement) NC_037337.1 (82020602..82060892)
ld 0.6	10	34288_81946861_81981544_GAGAAAGGAA	81964202	0	H	N	0.014	100000	4.96485e-07	no
nsnp 20	9	13221_100270588_100434182_GCAGAGGAGGAAAGCGAAGA	100352385	0	H	N	0.057	100000	5.44049e-07	no
nsnp30	9	8814_100195147_100434182_AAAAGAGAGAGCAGAGGAGGAAAGCGAAGA	100314664	0	H	N	0.042	100000	5.44985e-07	no
ld0.4	10	25632_81990480_82005034_GGAGA	81997757	0	H	N	0.013	100000	5.608e-07	SYNJ2BP	NC_037337.1 (81981149..82020581, complement)
ld0.4	10	25633_82011799_82101468_GGGGAAACAGAACGAAGGCAAGAC	82056634	0	H	N	0.013	100000	5.608e-07	SYNJ2BP COX16	NC_037337.1 (81981149..82020581, complement) NC_037337.1 (82020602..82060892)
len 20	10	53237_81980001_82000001_AGGA	81990001	0	H	N	0.013	100000	5.84519e-07	SYNJ2BP	NC_037337.1 (81981149..82020581, complement)
len 20	10	53238_82000001_82020001_GAGG	82010001	0	H	N	0.013	100000	5.84519e-07	COX16	NC_037337.1 (82020602..82060892)
ld 0.7	10	39035_81977169_81995899_AAGGA	81986534	0	H	N	0.013	100000	5.9359e-07	SYNJ2BP	NC_037337.1 (81981149..82020581, complement)
ld 0.7	10	39036_82003284_82005034_GA	82004159	0	H	N	0.013	100000	5.9359e-07	SYNJ2BP	NC_037337.1 (81981149..82020581, complement)
nsnp50	10	5708_82043067_82208190_ACAGAACGAAGGCAAGACGAAAGGGGGCAAGAAAAAGGAGAGGAAGACAC	82125628	0	H	N	0.013	100000	5.95985e-07	ADAM21 MED6 ADAM20 COX16	NC_037337.1 (82140461..82156936) NC_037337.1 (82151519..82227060, complement) NC_037337.1 (82175470..82182625, complement) NC_037337.1 (82020602..82060892)
len 50	10	23386_81950001_82000001_GAAAGGAAGGA	81975001	0	H	N	0.013	100000	6.22251e-07	SYNJ2BP	NC_037337.1 (81981149..82020581, complement)
len 50	10	23387_82000001_82050001_GAGGGGAAAC	82025001	0	H	N	0.013	100000	6.22251e-07	SYNJ2BP COX16	NC_037337.1 (81981149..82020581, complement) NC_037337.1 (82020602..82060892)
len 50	10	23391_82200001_82250001_AAGACACAAAGGGAGGAGGAA	82225001	0	H	N	0.013	100000	6.22251e-07	SYNJ2BP COX16	NC_037337.1 (81981149..82020581, complement) NC_037337.1 (82020602..82060892)
ld0.4	10	25631_81946861_81981544_GAGAAAGGAA	81964202	0	H	N	0.014	100000	6.25507e-07	no
len 50	9	21701_100300001_100350001_GAGGA	100325001	0	H	N	0.058	100000	6.37905e-07	no
ld 0.5	9	27470_100282999_100315938_CAGAG	100299468	0	H	N	0.057	100000	6.41002e-07	no
ld 0.7	10	39034_81946861_81967413_GAGAAAGG	81957137	0	H	N	0.014	100000	6.43013e-07	no
ld0.3	10	21348_81981544_82072295_AGGAGAGGGGAAACAGAACGAA	82026920	0	H	N	0.013	100000	6.43387e-07	SYNJ2BP COX16	NC_037337.1 (81981149..82020581, complement) NC_037337.1 (82020602..82060892)
ld0.3	10	21347_81871212_81977169_AGCGAGAGGGAAAAGAGAAAGGA	81924190	0	H	N	0.014	100000	6.67707e-07	SLC8A3	NC_037337.1 (81762309..81931008, complement)
len 10	10	77257_81990001_82000001_GGA	81995001	0	H	N	0.013	100000	6.71306e-07	SYNJ2BP	NC_037337.1 (81981149..82020581, complement)
len 10	10	77258_82000001_82010001_GA	82005001	0	H	N	0.013	100000	6.71306e-07	SYNJ2BP	NC_037337.1 (81981149..82020581, complement)
ld0.4	9	23629_100282999_100315938_CAGAG	100299468	0	H	N	0.057	100000	6.93297e-07	no
nsnp 20	10	14270_81852911_81946861_GAGGAAGCGAGAGGGAAAAG	81899886	0	H	N	0.014	100000	7.07494e-07	SLC8A3	NC_037337.1 (81762309..81931008, complement)
nsnp 20	10	14271_81949637_82036157_AGAAAGGAAGGAGAGGGGAA	81992897	0	H	N	0.013	100000	7.4905e-07	SYNJ2BP COX16	NC_037337.1 (81981149..82020581, complement) NC_037337.1 (82020602..82060892)
nsnp 20	10	14273_82121996_82192101_AAGGGGGCAAGAAAAAGGAG	82157048	0	H	N	0.013	100000	7.4905e-07	ADAM21 MED6 ADAM20	NC_037337.1 (82140461..82156936) NC_037337.1 (82151519..82227060, complement) NC_037337.1 (82175470..82182625, complement)
nsnp 20	10	14274_82195949_82240119_AGGAAGACACAAAGGGAGGA	82218034	0	H	N	0.013	100000	7.4905e-07	MED6	NC_037337.1 (82151519..82227060, complement)
nsnp2	10	142746_81991722_81995899_GA	81993810	0	H	N	0.013	100000	7.66755e-07	SYNJ2BP	NC_037337.1 (81981149..82020581, complement)
nsnp2	10	142747_82003284_82005034_GA	82004159	0	H	N	0.013	100000	7.66755e-07	SYNJ2BP	NC_037337.1 (81981149..82020581, complement)
ld 0.2	10	16736_81871212_81977169_AGCGAGAGGGAAAAGAGAAAGGA	81924190	0	H	N	0.014	100000	7.69512e-07	SLC8A3	NC_037337.1 (81762309..81931008, complement)
nsnp2	10	142742_81957222_81961446_AA	81959334	0	H	N	0.014	100000	7.85084e-07	no
ld 0.5	10	29824_81990480_82005034_GGAGA	81997757	0	H	N	0.013	100000	7.87777e-07	SYNJ2BP	NC_037337.1 (81981149..82020581, complement)
ld 0.5	10	29825_82011799_82054208_GGGGAAACAG	82033004	0	H	N	0.013	100000	7.87777e-07	SYNJ2BP COX16	NC_037337.1 (81981149..82020581, complement) NC_037337.1 (82020602..82060892)
ld 0.5	10	29823_81946861_81981544_GAGAAAGGAA	81964202	0	H	N	0.014	100000	7.91998e-07	no
nsnp 10	10	28547_81949637_81990480_AGAAAGGAAG	81970058	0	H	N	0.014	100000	7.93026e-07	SYNJ2BP	NC_037337.1 (81981149..82020581, complement)
nsnp5	10	57097_81991722_82011799_GAGAG	82001760	0	H	N	0.013	100000	8.00186e-07	SYNJ2BP	NC_037337.1 (81981149..82020581, complement)
nsnp30	10	9514_81949637_82072295_AGAAAGGAAGGAGAGGGGAAACAGAACGAA	82010966	0	H	N	0.013	100000	8.06759e-07	SYNJ2BP COX16	NC_037337.1 (81981149..82020581, complement) NC_037337.1 (82020602..82060892)
nsnp30	10	9515_82077994_82192101_GGCAAGACGAAAGGGGGCAAGAAAAAGGAG	82135048	0	H	N	0.013	100000	8.06759e-07	ADAM21 MED6 ADAM20	NC_037337.1 (82140461..82156936) NC_037337.1 (82151519..82227060, complement) NC_037337.1 (82175470..82182625, complement)
nsnp30	10	9516_82195949_82266364_AGGAAGACACAAAGGGAGGAGGAAAGGGGG	82231156	0	H	N	0.013	100000	8.06759e-07	MED6	NC_037337.1 (82151519..82227060, complement)
nsnp 10	10	28548_81991722_82036157_GAGAGGGGAA	82013940	0	H	N	0.013	100000	8.09889e-07	SYNJ2BP COX16	NC_037337.1 (81981149..82020581, complement) NC_037337.1 (82020602..82060892)
nsnp 10	10	28552_82149835_82192101_GAAAAAGGAG	82170968	0	H	N	0.013	100000	8.09889e-07	ADAM21 MED6 ADAM20	NC_037337.1 (82140461..82156936) NC_037337.1 (82151519..82227060, complement) NC_037337.1 (82175470..82182625, complement)
ld 0.2	9	15366_100244010_100309628_AGAGAGCAGA	100276819	0	H	N	0.056	100000	8.17482e-07	NO
ld 0.2	10	16737_81981544_82072295_AGGAGAGGGGAAACAGAACGAA	82026920	0	H	N	0.013	100000	8.31843e-07	SYNJ2BP COX16	NC_037337.1 (81981149..82020581, complement) NC_037337.1 (82020602..82060892)
nsnp5	10	57095_81949637_81965052_AGAAA	81957344	0	H	N	0.014	100000	8.4792e-07	no
ld0.3	10	21350_82122991_82171104_AGGGGGCAAGAAAAAG	82147048	0	H	N	0.017	100000	8.56197e-07	ADAM21 MED6	NC_037337.1 (82140461..82156936) NC_037337.1 (82151519..82227060, complement)
len 20	9	49423_100300001_100320001_GAG	100310001	0	H	N	0.058	100000	8.82313e-07	no
nsnp 10	9	26447_100270588_100357716_GCAGAGGAGG	100314152	0	H	N	0.057	100000	9.4033e-07	no
nsnp5	9	52895_100270588_100309628_GCAGA	100290108	0	H	N	0.057	100000	9.69675e-07	no
len 10	9	71722_100300001_100310001_GA	100305001	0	H	N	0.058	100000	1.01345e-06	no
nsnp2	9	132242_100284089_100304045_AG	100294067	0	H	N	0.057	100000	1.09577e-06	no
ld0.3	9	19629_100282999_100331358_CAGAGGA	100307178	0	H	N	0.057	100000	1.10751e-06	no
ld 0.2	10	16739_82122991_82171104_AGGGGGCAAGAAAAAG	82147048	0	H	N	0.017	100000	1.23885e-06	ADAM21 MED6	NC_037337.1 (82140461..82156936) NC_037337.1 (82151519..82227060, complement)
len 10	12	90727_78780001_78790001_CGCA	78785001	0	H	N	0.041	100000	1.25994e-06	no
ld 0.5	10	29821_81871212_81924096_AGCGAGAGGGA	81897654	0	H	N	0.014	100000	1.27916e-06	SLC8A3	NC_037337.1 (81762309..81931008, complement)
len 200	7	4334_92000001_92200001_GAGAGGAGCGAACGAAAAGAAGAAAAGAGAGGG	92100001	0	H	N	0.028	100000	1.30852e-06	no
nsnp50	5	2870_56782100_57054197_ACAAAGCAAAGGAAACCCGAGAACAAAAGAGACAAAAACGGGAAGAAGAA	56918148	0	H	N	0.043	100000	1.49705e-06	PTGES3 ATP5F1B BAZ2A RBMS2 SPRYD4 GLS2 MIP TIMELESS ApoN APOF STAT2 IL23A PAN2 CNPY2 CS	NC_037332.1 (56760782..56782195) NC_037332.1 (56789641..56795014) NC_037332.1 (56796742..56831748) NC_037332.1 (56819989..56910320, complement) NC_037332.1 (56923278..56925355, complement) NC_037332.1 (56910529..56923311) NC_037332.1 (56925322..56937497) NC_037332.1 (56937546..56964987) NC_037332.1 (56979634..56980875) NC_037332.1 (56979557..56994574) NC_037332.1 (56997924..57009848) NC_037332.1 …
nsnp5	12	67310_78778464_78787855_ACGCA	78783160	0	H	N	0.041	100000	1.54438e-06	no
ld 0.6	10	34292_82068130_82101468_GAAGGCAAGAC	82084799	0	H	N	0.015	100000	1.54478e-06	no
nsnp2	10	139120_49332393_49343257_GA	49337825	0	H	N	0.067	100000	1.68148e-06	RORA	NC_037337.1 (48892424..49702373)
nsnp5	7	42177_92170855_92187538_AGAGG	92179196	0	H	N	0.03	100000	1.89599e-06	no
nsnp5	10	57105_82149835_82163567_GAAAA	82156701	0	H	N	0.017	100000	1.95324e-06	ADAM21 MED6	NC_037337.1 (82140461..82156936) NC_037337.1 (82151519..82227060, complement)
len 20	10	53241_82060001_82080001_ACGAAGG	82070001	0	H	N	0.015	100000	2.00802e-06	COX16	NC_037337.1 (82020602..82060892)
len 5	10	72020_49340001_49345001_AA	49342501	0	H	N	0.067	100000	2.01138e-06	RORA	NC_037337.1 (48892424..49702373)
len 100	7	8648_92100001_92200001_AAGAAGAAAAGAGAGGG	92150001	0	H	N	0.028	100000	2.01891e-06	no
len 5	30	159278_137485001_137490001_AA	137487501	0	N	H	0.344	100000	2.08523e-06
ld0.3	19	35135_23398785_24173853_CCGGGCAAAAGGAGGAGAGGGACGGAAGAAAGGAAGAGGACAGGAAAGAACAGAGGAAAAGGAGAGGAACCAGGGGGAAAGGAAGAGGGGAGGGGGAGAGAACGAGAAAGAAGCGAAAACAAGGAGCGGACAAGGCAGCGAGAAAAACGAGGGGCAAGCAGGAGAAGAGGGAGAGGCGGAAGGCAAGGGGCGA	23786319	0	H	N	0.036	100000	2.10829e-06	METTL16 PAFAH1B1 CLUH RAP1GAP2 OR3A1 OR1G1 (Projected HGNC Symbol) OR1P1 (Projected HGNC Symbol)	NC_037346.1 (23374366..23443543, complement) NC_037346.1 (23512920..23581326) NC_037346.1 (23586779..23607937, complement) NC_037346.1 (23680389..23867037) ENSBTAG00000055314.1 ENSBTAG00000039018.3 ENSBTAG00000019391.6
len 50	10	23388_82050001_82100001_AGAACGAAGGCAAGA	82075001	0	H	N	0.015	100000	2.3574e-06	COX16	NC_037337.1 (82020602..82060892)
len 10	10	77265_82070001_82080001_AAGG	82075001	0	H	N	0.015	100000	2.37268e-06	no
len 200	7	4030_31000001_31200001_GAGAAAAAGAACAAGCGGAAAGGGGGGGGGAAAGGGGGAGAAAG	31100001	0	H	N	0.014	100000	2.42762e-06	SNX2	NC_037334.1 (30993857..31052617, complement)
nsnp30	7	7028_92049306_92238153_GCGAACGAAAAGAAGAAAAGAGAGGGGAGG	92143730	0	H	N	0.028	100000	2.52934e-06	no
ld 0.2	7	12134_92155816_92279517_AAGAGAGGGGAGGAGAAGCGA	92217666	0	H	N	0.023	100000	2.5648e-06	NO
len 10	30	163482_145200001_145210001_AAGAGA	145205001	0	H	N	0.011	100000	2.65801e-06
ld 0.5	10	29827_82068130_82101468_GAAGGCAAGAC	82084799	0	H	N	0.015	100000	2.66766e-06	no
nsnp 20	7	10542_92049306_92167836_GCGAACGAAAAGAAGAAAAG	92108571	0	H	N	0.029	100000	2.70228e-06	no
nsnp2	30	305073_145202485_145203173_GA	145202829	0	H	N	0.011	100000	2.70784e-06
ld0.3	19	35117_22537699_22758507_GAGAAAAAAAGGAGGGGGAGGGGGAGAAAAAGACCGAAGGGAAGGAAAAGGAAAGAGGAAGAGGAAACAGCGAAAAAAGCGGA	22648103	0	H	N	0.036	100000	2.71945e-06	YWHAE SCARF1 SLC43A2 PITPNA INPP5K MYO1C CRK	NC_037346.1 (22513993..22548938, complement) NC_037346.1 (22738474..22749679, complement) NC_037346.1 (22686350..22730446, complement) NC_037346.1 (22642737..22678563, complement) NC_037346.1 (22622694..22641809, complement) NC_037346.1 (22596197..22620365, complement) NC_037346.1 (22566859..22586885, complement)
len 50	7	17135_92150001_92200001_AAAGAGAGGG	92175001	0	H	N	0.028	100000	2.73314e-06	no
len 5	30	159517_145200001_145205001_AAGAG	145202501	0	H	N	0.011	100000	2.89352e-06
ld 0.2	19	27516_22537699_22758507_GAGAAAAAAAGGAGGGGGAGGGGGAGAAAAAGACCGAAGGGAAGGAAAAGGAAAGAGGAAGAGGAAACAGCGAAAAAAGCGGA	22648103	0	H	N	0.036	100000	2.90091e-06	YWHAE SCARF1 SLC43A2 PITPNA INPP5K MYO1C CRK	NC_037346.1 (22513993..22548938, complement) NC_037346.1 (22738474..22749679, complement) NC_037346.1 (22686350..22730446, complement) NC_037346.1 (22642737..22678563, complement) NC_037346.1 (22622694..22641809, complement) NC_037346.1 (22596197..22620365, complement) NC_037346.1 (22566859..22586885, complement)
nsnp50	9	5288_100270588_100541528_GCAGAGGAGGAAAGCGAAGAAGGAGCAGGAGGGAAGGAGAACACGGAAAG	100406058	0	H	N	0.025	100000	2.91251e-06	PDE10A C9H6orf118	NC_037336.1 (100463057..100729838, complement) NC_037336.1 (100424150..100448246, complement)
ld0.3	7	15562_91997709_92130890_AGAGAGGAGCGAACGAAAAGAA	92064300	0	H	N	0.03	100000	2.91417e-06	no
len 10	7	56917_92180001_92190001_GG	92185001	0	H	N	0.03	100000	2.94832e-06	no
ld 0.6	1	77233_145201759_145204357_AGAG	145203058	0	H	N	0.011	100000	3.03525e-06	COL18A1	NC_037328.1 (145202124..145296602)
ld0.3	1	48066_145192724_145203173_GAAGGAAAAGA	145197948	0	H	N	0.011	100000	3.10308e-06	COL18A1	NC_037328.1 (145202124..145296602)
ld 0.6	7	25110_92174039_92201609_GAGGGG	92187824	0	H	N	0.029	100000	3.13494e-06	no
ld0.3	5	10696_64233196_64404709_AGGAAAAGAAAAAAGAAACGAAGAA	64318952	0	H	N	0.127	100000	3.15502e-06	SCYL2 SLC17A8 NR1H4	NC_037332.1 (64220356..64277588) NC_037332.1 (64296337..64335689) NC_037332.1 (64396403..64477751)
ld 0.2	7	12131_91997709_92130890_AGAGAGGAGCGAACGAAAAGAA	92064300	0	H	N	0.03	100000	3.20738e-06	NO
nsnp 20	10	14272_82043067_82110653_ACAGAACGAAGGCAAGACGA	82076860	0	H	N	0.015	100000	3.25812e-06	COX16	NC_037337.1 (82020602..82060892)
ld0.4	7	18741_92174039_92201609_GAGGGG	92187824	0	H	N	0.029	100000	3.30802e-06	no
ld 0.7	9	35975_100304045_100304045_G	100304045	0	H	N	0.069	100000	3.36069e-06	no
ld 0.7	9	35975_100304045_100304045_A	100304045	0	N	H	0.069	100000	3.36069e-06	no
ld 0.7	1	88260_145201759_145204357_AGAG	145203058	0	H	N	0.011	100000	3.37424e-06	COL18A1	NC_037328.1 (145202124..145296602)
nsnp 10	7	21089_92170855_92238153_AGAGGGGAGG	92204504	0	H	N	0.028	100000	3.5375e-06	no
ld0.3	7	15566_92174039_92201609_GAGGGG	92187824	0	H	N	0.029	100000	3.57325e-06	no
nsnp 20	7	10543_92170855_92299207_AGAGGGGAGGAGAAGCGAAG	92235031	0	H	N	0.023	100000	3.58077e-06	no
len 200	5	2975_57800001_58000001_CGGGAGAGGGGGCACAAGAGACAACAGAGGGGGAAAAAACGCGAACAGG	57900001	0	H	N	0.025	100000	3.58228e-06	no
ld 0.7	7	28566_92178558_92201609_AGGGG	92190084	0	H	N	0.029	100000	3.61382e-06	no
ld 0.6	9	31565_100304045_100304045_G	100304045	0	H	N	0.069	100000	3.61984e-06	no
ld 0.6	9	31565_100304045_100304045_A	100304045	0	N	H	0.069	100000	3.61984e-06	no
ld0.4	1	57842_145192724_145203173_GAAGGAAAAGA	145197948	0	H	N	0.011	100000	3.78981e-06	COL18A1	NC_037328.1 (145202124..145296602)
ld 0.5	1	67066_145201759_145204357_AGAG	145203058	0	H	N	0.011	100000	3.89021e-06	COL18A1	NC_037328.1 (145202124..145296602)
nsnp 10	30	61004_145200243_145229881_AAGAGACGAG	145215062	0	H	N	0.011	100000	4.00448e-06
ld 0.5	2	5927_93456512_93505187_GGAAGGAGAA	93480850	0	H	N	0.017	100000	4.02899e-06	PARD3B (Projected HGNC Symbol)	ENSBTAG00000010293.7
nsnp30	7	6537_32807116_32961460_AAAAGAGGCGGAAGAGCAAAGCCAGGAGGG	32884288	0	H	N	0.015	100000	4.03281e-06	no
ld 0.7	2	7811_93456512_93505187_GGAAGGAGAA	93480850	0	H	N	0.017	100000	4.1979e-06	PARD3B (Projected HGNC Symbol)	ENSBTAG00000010293.7
ld0.3	2	4192_93456512_93505187_GGAAGGAGAA	93480850	0	H	N	0.017	100000	4.27218e-06	PARD3B (Projected HGNC Symbol)	2: 93,255,171-93,626,123
ld0.3	5	10604_57862762_57952778_AGGGGGCACAAGAGACAACAGAGGG	57907770	0	H	N	0.025	100000	4.30731e-06	ENSBTAG00000021122.6 ENSBTAG00000053821.1 ENSBTAG00000052453.1
nsnp2	14	188599_84253402_84259735_AA	84256568	0	N	H	0.444	100000	4.37226e-06	no
ld 0.6	2	6944_93456512_93505187_GGAAGGAGAA	93480850	0	H	N	0.017	100000	4.62841e-06	PARD3B (Projected HGNC Symbol)	ENSBTAG00000010293.7
nsnp2	5	70259_43645406_43648269_GG	43646838	0	H	N	0.357	100000	4.72147e-06	no
len 20	7	39111_92180001_92200001_GGG	92190001	0	H	N	0.029	100000	4.7455e-06	no
ld 0.5	7	20531_32811285_32960719_AAAGAGGCGGAAGAGCAAAGCCAGGAGG	32886002	0	H	N	0.015	100000	4.75272e-06	no
len 20	11	54777_10760001_10780001_AGAGA	10770001	0	H	N	0.011	100000	4.79792e-06	ACTG2	NC_037338.1 (10737086..10761240, complement)
len 10	9	71736_100580001_100590001_GCGGGGGAA	100585001	0	H	N	0.012	100000	4.8741e-06	PDE10A	NC_037336.1 (100463057..100729838, complement)
ld0.4	2	5115_93456512_93505187_GGAAGGAGAA	93480850	0	H	N	0.017	100000	4.92397e-06	PARD3B (Projected HGNC Symbol)	ENSBTAG00000010293.7
len 20	9	49435_100580001_100600001_GCGGGGGAAGG	100590001	0	H	N	0.012	100000	4.94591e-06	PDE10A	NC_037336.1 (100463057..100729838, complement)
len 20	12	62520_81660001_81680001_AAAGGAAGCAA	81670001	0	H	N	0.01	100000	5.01468e-06	no
nsnp50	5	2874_57875453_58072400_GGGGCACAAGAGACAACAGAGGGGGAAAAAACGCGAACAGGAGCAGAGAA	57973926	0	H	N	0.025	100000	5.13695e-06	no
len 200	7	4335_92200001_92400001_GAGGAGAAGCGAAGAGAAG	92300001	0	H	N	0.024	100000	5.32817e-06	no
len 50	12	27380_77300001_77350001_AAAAAAGGCGCAAGGGGAAGGGGGGAGG	77325001	0	H	N	0.014	100000	5.41988e-06	no
len 50	11	24042_10750001_10800001_CGGAGAGAGAGAAAGAGGGGC	10775001	0	H	N	0.011	100000	5.51739e-06	ACTG2 STAMBP	NC_037338.1 (10737086..10761240, complement) NC_037338.1 (10793271..10817494, complement)
len 50	10	21889_4250001_4300001_AGAGAAAAAAAGGGC	4275001	0	H	N	0.061	100000	5.67906e-06	no
ld0.4	19	42310_22537699_22749859_GAGAAAAAAAGGAGGGGGAGGGGGAGAAAAAGACCGAAGGGAAGGAAAAGGAAAGAGGAAGAGGAAACAGCGAAAAAAGCG	22643779	0	H	N	0.036	100000	5.70287e-06	YWHAE SCARF1 SLC43A2 PITPNA INPP5K MYO1C CRK	NC_037346.1 (22513993..22548938, complement) NC_037346.1 (22738474..22749679, complement) NC_037346.1 (22686350..22730446, complement) NC_037346.1 (22642737..22678563, complement) NC_037346.1 (22622694..22641809, complement) NC_037346.1 (22596197..22620365, complement) NC_037346.1 (22566859..22586885, complement)
len 5	9	68403_100580001_100585001_GCGGG	100582501	0	H	N	0.012	100000	5.83182e-06	PDE10A	NC_037336.1 (100463057..100729838, complement)
len 20	12	62315_77320001_77340001_CAAGGGGAAG	77330001	0	H	N	0.014	100000	5.89851e-06	no
len 10	14	102142_84250001_84260001_AA	84255001	0	N	H	0.444	100000	5.92413e-06	no
nsnp5	3	18104_81383573_81401353_GGGGG	81392463	0	H	N	0.2	100000	5.98944e-06	ROR1	NC_037330.1 (81332372..81802383, complement)
len 200	7	4404_106000001_106200001_AAAGAAGCAACAAGAAGAGACGGGAAGGCACGGGAAGAGAACGGGAA	106100001	0	H	N	0.015	100000	6.03395e-06	no
ld0.3	9	19635_100557265_100573804_CGGAGAGGAG	100565534	0	H	N	0.012	100000	6.05577e-06	PDE10A	NC_037336.1 (100463057..100729838, complement)
ld0.3	9	19636_100576776_100584426_GGGGCGGG	100580601	0	H	N	0.012	100000	6.05577e-06	PDE10A	NC_037336.1 (100463057..100729838, complement)
nsnp5	9	52909_100581261_100585554_CGGGG	100583408	0	H	N	0.012	100000	6.21819e-06	PDE10A	NC_037336.1 (100463057..100729838, complement)
ld0.3	12	25450_81662723_81681056_AAAGGAAGCAAA	81671890	0	H	N	0.01	100000	6.44442e-06	no
nsnp2	9	132277_100583348_100584426_GG	100583887	0	H	N	0.012	100000	6.46913e-06	PDE10A	NC_037336.1 (100463057..100729838, complement)
nsnp2	7	94699_3022250_3029277_AA	3025764	0	H	N	0.06	100000	6.87701e-06	no
len 20	7	35230_3020001_3040001_GAA	3030001	0	H	N	0.06	100000	6.93498e-06	WNT3A	NC_037334.1 (3035959..3107437, complement)
nsnp 10	18	44009_10560986_10604025_GACACGGGGG	10582506	0	H	N	0.038	100000	6.99313e-06	WFDC1 (Projected HGNC Symbol)	ENSBTAG00000049788.1
len 50	18	36892_63600001_63650001_GGGGGCGAGAGAGAGAGAGCGGCG	63625001	0	H	N	0.024	100000	7.47554e-06	no
nsnp 20	7	10551_92917772_93037042_CGCGGCGGGCGAGGAGAAAG	92977407	0	H	N	0.063	100000	7.70831e-06	no
nsnp50	7	4286_105801205_106178237_GCAAAGAGGGGGAAAGAAAGAAGCAACAAGAAGAGACGGGAAGGCACGGG	105989721	0	H	N	0.015	100000	7.93502e-06	no
len 20	12	62523_81720001_81740001_AAAGA	81730001	0	H	N	0.149	100000	8.04488e-06	no
len 10	7	51223_3020001_3030001_GAA	3025001	0	H	N	0.06	100000	8.24702e-06	no
len 100	12	13838_77300001_77400001_AAAAAAGGCGCAAGGGGAAGGGGGGAGGAGGGAGAGAGAAAGGAAGGACGAC	77350001	0	H	N	0.014	100000	8.55795e-06	no
nsnp 10	9	26454_100581261_100596671_CGGGGGAAGG	100588966	0	H	N	0.012	100000	8.62508e-06	PDE10A	NC_037336.1 (100463057..100729838, complement)
nsnp 20	5	7184_57875453_57945655_GGGGCACAAGAGACAACAGA	57910554	0	H	N	0.025	100000	8.77142e-06	no
len 100	7	8649_92200001_92300001_GAGGAGAAGCGAAG	92250001	0	H	N	0.024	100000	8.87313e-06	no
ld 0.7	15	53447_37144195_37150407_GAGGG	37147301	0	H	N	0.313	100000	9.04843e-06	no
ld 0.2	9	15372_100557265_100584426_CGGAGAGGAGGGGGCGGG	100570846	0	H	N	0.012	100000	9.29666e-06	PDE10A	NC_037336.1 (100463057..100729838, complement)
len 200	18	9130_16400001_16600001_GACCGAGAGAGGAGGGGGGGGGGGGAGAAAGGGGGGAAGAGCAGGCGGGGAAAAAGGAGA	16500001	0	H	N	0.029	100000	9.33918e-06	ABCC12	NC_037345.1 (16485082..16546641, complement)
len 200	17	9041_73600001_73800001_GAGAAAACGGGACAGAGAAAAAAGGGGGAAGGGCGGACGAGGGACGAGCCGAAAGAAAG	73700001	0	H	N	0.016	100000	9.75502e-06	no
ld 0.6	5	17015_43648269_43648269_G	43648269	0	H	N	0.362	100000	9.89057e-06	no
ld 0.6	5	17015_43648269_43648269_A	43648269	0	N	H	0.362	100000	9.89057e-06	no
